# Supplementary material for: A spectrophotometric method for the determination of tryptophan following oxidation by the addition of sodium hypochlorite pentahydrate
Source: PLoS One. 2023 Jan 26;18(1):e0279547. doi: 10.1371/journal.pone.0279547 (PMC9879471; doi:10.1371/journal.pone.0279547)
Supplement: S1 Table — Raw absorbance data are available in the excel file. (XLSX) [file pone.0279547.s003.xlsx]

## Sheet: Fig 2a
	Wave length (nm)	(Ⅰ)	(Ⅱ)	(Ⅲ)	(Ⅳ)
	700	0	0.0001	0.2527	0.3234
	699.5	0	0.0001	0.2528	0.3238
	699	0.0001	0.0002	0.2531	0.3244
	698.5	0	0.0002	0.2534	0.3249
	698	0	0.0002	0.2537	0.3254
	697.5	0	0.0002	0.2539	0.3259
	697	0	0.0002	0.2541	0.3264
	696.5	0	0.0001	0.2543	0.3269
	696	0	0.0002	0.2546	0.3274
	695.5	0	0.0002	0.2548	0.3279
	695	0.0001	0.0002	0.255	0.3285
	694.5	0.0001	0.0002	0.2553	0.329
	694	0	0.0002	0.2555	0.3295
	693.5	0	0.0001	0.2557	0.33
	693	0	0.0002	0.2559	0.3305
	692.5	0.0001	0.0002	0.2561	0.331
	692	0	0.0002	0.2564	0.3315
	691.5	0	0.0002	0.2566	0.332
	691	0.0001	0.0001	0.2569	0.3326
	690.5	0.0001	0.0001	0.2571	0.3331
	690	0	0.0001	0.2573	0.3336
	689.5	-0.0001	0	0.2574	0.334
	689	-0.0001	0	0.2577	0.3345
	688.5	-0.0001	0	0.2578	0.335
	688	0	0.0001	0.2581	0.3356
	687.5	0	0.0001	0.2584	0.3361
	687	0	0	0.2586	0.3366
	686.5	0	0.0001	0.2588	0.3371
	686	0	0	0.259	0.3376
	685.5	0.0001	0.0001	0.2593	0.3382
	685	0.0001	0.0001	0.2595	0.3387
	684.5	0	0	0.2597	0.3392
	684	-0.0001	0	0.2598	0.3396
	683.5	0	0.0001	0.2601	0.3401
	683	0	0	0.2603	0.3406
	682.5	-0.0001	0	0.2605	0.3411
	682	-0.0001	0.0001	0.2608	0.3417
	681.5	-0.0001	0	0.2609	0.3421
	681	-0.0001	0	0.2611	0.3426
	680.5	0	0	0.2614	0.3432
	680	-0.0001	0	0.2615	0.3436
	679.5	0	0.0001	0.2618	0.3442
	679	0	0.0001	0.2621	0.3447
	678.5	0	0.0001	0.2623	0.3452
	678	0	0.0001	0.2624	0.3458
	677.5	0.0001	0.0002	0.2627	0.3464
	677	0	0.0001	0.2628	0.3467
	676.5	0	0.0001	0.263	0.3472
	676	0	0.0001	0.2632	0.3477
	675.5	0.0001	0.0002	0.2635	0.3483
	675	0	0.0001	0.2636	0.3486
	674.5	0.0001	0.0001	0.2638	0.3491
	674	0	0	0.2639	0.3495
	673.5	0	0	0.2641	0.35
	673	0	0.0001	0.2644	0.3505
	672.5	0	0.0001	0.2646	0.351
	672	0	0.0001	0.2648	0.3516
	671.5	0	0	0.2649	0.352
	671	-0.0001	0	0.2651	0.3525
	670.5	0	0.0001	0.2654	0.353
	670	0	0	0.2655	0.3535
	669.5	0	0	0.2657	0.354
	669	0	0	0.2659	0.3544
	668.5	0	0	0.266	0.3549
	668	0	0	0.2662	0.3554
	667.5	0	0.0001	0.2665	0.3559
	667	0	0.0001	0.2667	0.3564
	666.5	0	0.0001	0.2668	0.3568
	666	0	0.0001	0.267	0.3574
	665.5	0	0.0001	0.2672	0.3579
	665	0	0.0001	0.2674	0.3583
	664.5	0	0	0.2676	0.3589
	664	0	0.0001	0.2678	0.3594
	663.5	0	0.0001	0.268	0.3598
	663	0	0.0001	0.2682	0.3603
	662.5	0	0.0001	0.2684	0.3608
	662	0	0.0001	0.2686	0.3613
	661.5	0	0	0.2687	0.3617
	661	0	0	0.2689	0.3623
	660.5	0	0.0001	0.2691	0.3628
	660	0	0.0001	0.2693	0.3633
	659.5	0	0.0001	0.2695	0.3638
	659	0	0	0.2698	0.3643
	658.5	0	0	0.27	0.3648
	658	0	0.0001	0.2702	0.3653
	657.5	0	0.0001	0.2704	0.3658
	657	-0.0001	0	0.2705	0.3662
	656.5	0	0.0001	0.2707	0.3667
	656	0	0.0001	0.2709	0.3672
	655.5	-0.0001	0	0.2711	0.3676
	655	-0.0001	0	0.2712	0.3681
	654.5	0	0.0002	0.2715	0.3687
	654	0.0001	0.0002	0.2717	0.3691
	653.5	0	0.0001	0.2718	0.3695
	653	0	0.0001	0.272	0.3699
	652.5	0	0	0.2722	0.3704
	652	0.0001	0.0001	0.2725	0.371
	651.5	0	0	0.2727	0.3715
	651	0	0	0.2728	0.372
	650.5	-0.0001	0	0.273	0.3725
	650	0	0	0.2732	0.3729
	649.5	0	0.0001	0.2734	0.3734
	649	0	0.0001	0.2736	0.3739
	648.5	0	0.0001	0.2739	0.3744
	648	0	0	0.274	0.3748
	647.5	0	0	0.2742	0.3753
	647	0	0	0.2744	0.3757
	646.5	0	0	0.2746	0.3762
	646	0	0	0.2748	0.3768
	645.5	0	0.0001	0.275	0.3773
	645	-0.0001	0	0.2751	0.3777
	644.5	0	0.0001	0.2755	0.3783
	644	-0.0001	0	0.2756	0.3788
	643.5	-0.0001	-0.0001	0.2758	0.3793
	643	0	0	0.2761	0.3799
	642.5	0	0.0001	0.2763	0.3804
	642	0	0.0001	0.2766	0.381
	641.5	-0.0001	0	0.2767	0.3815
	641	-0.0001	0	0.2769	0.382
	640.5	-0.0001	0	0.2772	0.3826
	640	0	0	0.2775	0.3832
	639.5	-0.0001	0	0.2777	0.3838
	639	0	0.0001	0.2779	0.3843
	638.5	0	0.0002	0.2781	0.3849
	638	0	0.0001	0.2784	0.3855
	637.5	-0.0001	0	0.2785	0.386
	637	-0.0001	0	0.2788	0.3865
	636.5	-0.0001	0	0.279	0.387
	636	-0.0001	0	0.2793	0.3876
	635.5	-0.0002	0	0.2794	0.3883
	635	0	0.0001	0.2798	0.389
	634.5	0	0	0.28	0.3895
	634	0	0	0.2802	0.3901
	633.5	0	0	0.2805	0.3908
	633	-0.0001	0	0.2806	0.3913
	632.5	-0.0001	0	0.2809	0.392
	632	0	0	0.2812	0.3926
	631.5	-0.0001	0	0.2815	0.3933
	631	0	0.0001	0.2818	0.3942
	630.5	0	0.0001	0.282	0.3949
	630	-0.0001	0	0.2822	0.3955
	629.5	0	0	0.2825	0.3962
	629	-0.0001	0	0.2827	0.3969
	628.5	0	0.0001	0.2831	0.3977
	628	-0.0001	0	0.2833	0.3983
	627.5	-0.0001	0	0.2836	0.3992
	627	-0.0001	0	0.2839	0.4
	626.5	-0.0001	0	0.2841	0.4008
	626	-0.0001	0.0001	0.2844	0.4017
	625.5	-0.0001	0	0.2847	0.4025
	625	0	0	0.285	0.4034
	624.5	0	0.0001	0.2853	0.4043
	624	-0.0001	0	0.2855	0.4051
	623.5	-0.0001	0	0.2859	0.4061
	623	-0.0001	0	0.2862	0.407
	622.5	-0.0001	0	0.2865	0.408
	622	0	0	0.2868	0.409
	621.5	0	0	0.2871	0.41
	621	-0.0001	0	0.2875	0.411
	620.5	-0.0001	0	0.2878	0.412
	620	-0.0001	0	0.2881	0.4131
	619.5	-0.0001	0	0.2884	0.4142
	619	-0.0002	0	0.2887	0.4153
	618.5	-0.0001	0	0.2891	0.4166
	618	0	0.0001	0.2895	0.4178
	617.5	-0.0001	0	0.2898	0.4189
	617	0	0	0.2901	0.4201
	616.5	0	0	0.2905	0.4213
	616	0	0	0.2908	0.4225
	615.5	0	0	0.2911	0.4237
	615	-0.0001	0	0.2914	0.4249
	614.5	-0.0001	0	0.2918	0.4262
	614	-0.0001	-0.0001	0.2921	0.4276
	613.5	-0.0002	-0.0001	0.2924	0.4288
	613	-0.0001	-0.0001	0.2928	0.4301
	612.5	-0.0001	-0.0001	0.2931	0.4316
	612	-0.0001	0	0.2936	0.4332
	611.5	-0.0001	-0.0001	0.294	0.4348
	611	0	0	0.2944	0.4363
	610.5	0	0	0.2948	0.4378
	610	0	0	0.2952	0.4394
	609.5	-0.0001	0	0.2955	0.441
	609	-0.0002	-0.0001	0.2958	0.4425
	608.5	-0.0002	-0.0001	0.2962	0.444
	608	-0.0001	-0.0001	0.2967	0.4459
	607.5	-0.0001	-0.0001	0.2971	0.4478
	607	-0.0001	-0.0001	0.2975	0.4496
	606.5	0	0	0.298	0.4515
	606	-0.0001	0	0.2984	0.4532
	605.5	-0.0001	0	0.2988	0.4552
	605	-0.0002	-0.0001	0.2992	0.4571
	604.5	-0.0001	0	0.2996	0.4591
	604	-0.0001	0	0.3001	0.4611
	603.5	-0.0001	0	0.3006	0.4632
	603	-0.0001	0	0.3011	0.4654
	602.5	-0.0001	0	0.3015	0.4675
	602	-0.0001	0	0.3019	0.4696
	601.5	-0.0001	0	0.3024	0.4718
	601	-0.0001	-0.0001	0.3029	0.4743
	600.5	-0.0001	0	0.3035	0.4775
	600	-0.0002	-0.0001	0.3042	0.4811
	599.5	-0.0001	-0.0001	0.3048	0.4842
	599	-0.0002	-0.0001	0.3053	0.4868
	598.5	-0.0001	0	0.3059	0.4894
	598	-0.0002	-0.0001	0.3063	0.4917
	597.5	-0.0002	-0.0001	0.3067	0.4941
	597	-0.0001	-0.0001	0.3073	0.4968
	596.5	-0.0002	-0.0001	0.3078	0.4994
	596	-0.0002	-0.0001	0.3083	0.5021
	595.5	-0.0002	-0.0002	0.3088	0.5046
	595	-0.0001	-0.0001	0.3094	0.5071
	594.5	-0.0001	-0.0001	0.3099	0.5098
	594	-0.0001	-0.0001	0.3104	0.5125
	593.5	-0.0002	-0.0001	0.3108	0.5151
	593	-0.0001	-0.0001	0.3115	0.5178
	592.5	-0.0001	-0.0001	0.312	0.5206
	592	-0.0002	-0.0001	0.3125	0.5235
	591.5	-0.0001	-0.0001	0.3131	0.5263
	591	-0.0002	-0.0001	0.3136	0.5291
	590.5	-0.0001	-0.0001	0.3142	0.5322
	590	-0.0001	-0.0001	0.3148	0.5352
	589.5	-0.0001	-0.0001	0.3154	0.5382
	589	-0.0001	-0.0001	0.3159	0.541
	588.5	-0.0002	-0.0002	0.3165	0.5439
	588	-0.0002	-0.0001	0.3171	0.5471
	587.5	-0.0002	-0.0002	0.3177	0.5503
	587	-0.0002	-0.0002	0.3183	0.5533
	586.5	-0.0002	-0.0001	0.3189	0.5562
	586	-0.0002	-0.0002	0.3196	0.5594
	585.5	-0.0002	-0.0002	0.3202	0.5627
	585	-0.0002	-0.0002	0.3209	0.5658
	584.5	-0.0001	-0.0001	0.3215	0.569
	584	-0.0002	-0.0002	0.3222	0.5722
	583.5	-0.0003	-0.0002	0.3228	0.5755
	583	-0.0002	-0.0001	0.3235	0.5787
	582.5	-0.0003	-0.0002	0.3241	0.5819
	582	-0.0002	-0.0001	0.3249	0.5853
	581.5	-0.0002	-0.0001	0.3256	0.5887
	581	-0.0002	-0.0001	0.3263	0.5919
	580.5	-0.0002	-0.0002	0.3269	0.5951
	580	-0.0002	-0.0002	0.3276	0.5985
	579.5	-0.0003	-0.0002	0.3283	0.602
	579	-0.0003	-0.0002	0.329	0.6055
	578.5	-0.0003	-0.0002	0.3298	0.6088
	578	-0.0003	-0.0002	0.3305	0.612
	577.5	-0.0003	-0.0002	0.3312	0.6153
	577	-0.0002	-0.0002	0.3319	0.6187
	576.5	-0.0001	-0.0001	0.3326	0.6218
	576	-0.0003	-0.0002	0.3332	0.6248
	575.5	-0.0003	-0.0002	0.3338	0.6281
	575	-0.0002	-0.0002	0.3345	0.6313
	574.5	-0.0002	-0.0002	0.3352	0.6342
	574	-0.0002	-0.0002	0.3359	0.6372
	573.5	-0.0003	-0.0002	0.3365	0.6402
	573	-0.0002	-0.0002	0.3372	0.6434
	572.5	-0.0002	-0.0002	0.3379	0.6463
	572	-0.0003	-0.0002	0.3385	0.6493
	571.5	-0.0002	-0.0002	0.3393	0.6525
	571	-0.0002	-0.0002	0.34	0.6559
	570.5	-0.0003	-0.0002	0.3407	0.659
	570	-0.0002	-0.0002	0.3414	0.6621
	569.5	-0.0002	-0.0002	0.3421	0.6649
	569	-0.0002	-0.0002	0.3428	0.668
	568.5	-0.0003	-0.0002	0.3434	0.671
	568	-0.0002	-0.0002	0.3442	0.6738
	567.5	-0.0003	-0.0002	0.3448	0.6766
	567	-0.0003	-0.0002	0.3455	0.6797
	566.5	-0.0002	-0.0002	0.3463	0.6827
	566	-0.0003	-0.0002	0.3469	0.6855
	565.5	-0.0003	-0.0003	0.3475	0.6882
	565	-0.0003	-0.0002	0.3483	0.6912
	564.5	-0.0003	-0.0003	0.349	0.6942
	564	-0.0003	-0.0003	0.3497	0.697
	563.5	-0.0002	-0.0002	0.3505	0.6997
	563	-0.0003	-0.0003	0.3511	0.7026
	562.5	-0.0002	-0.0002	0.3519	0.7057
	562	-0.0002	-0.0002	0.3526	0.7086
	561.5	-0.0002	-0.0002	0.3534	0.7112
	561	-0.0002	-0.0002	0.354	0.7138
	560.5	-0.0003	-0.0002	0.3546	0.7166
	560	-0.0003	-0.0002	0.3553	0.7193
	559.5	-0.0003	-0.0003	0.356	0.7219
	559	-0.0002	-0.0002	0.3567	0.7246
	558.5	-0.0003	-0.0003	0.3573	0.7272
	558	-0.0003	-0.0003	0.358	0.7299
	557.5	-0.0002	-0.0002	0.3587	0.7324
	557	-0.0003	-0.0003	0.3593	0.7348
	556.5	-0.0003	-0.0003	0.3599	0.7373
	556	-0.0003	-0.0003	0.3605	0.7398
	555.5	-0.0003	-0.0003	0.3611	0.7421
	555	-0.0003	-0.0003	0.3617	0.7444
	554.5	-0.0003	-0.0003	0.3622	0.7468
	554	-0.0003	-0.0003	0.3629	0.7494
	553.5	-0.0003	-0.0003	0.3635	0.7517
	553	-0.0003	-0.0003	0.3641	0.7539
	552.5	-0.0003	-0.0003	0.3647	0.7562
	552	-0.0003	-0.0003	0.3653	0.7586
	551.5	-0.0003	-0.0003	0.366	0.7613
	551	-0.0003	-0.0003	0.3666	0.7637
	550.5	-0.0003	-0.0003	0.3671	0.766
	550	-0.0003	-0.0003	0.3677	0.7683
	549.5	-0.0003	-0.0003	0.3683	0.7707
	549	-0.0002	-0.0002	0.3689	0.773
	548.5	-0.0003	-0.0003	0.3694	0.7751
	548	-0.0003	-0.0003	0.3699	0.7772
	547.5	-0.0002	-0.0003	0.3706	0.7796
	547	-0.0003	-0.0003	0.3711	0.7819
	546.5	-0.0003	-0.0003	0.3717	0.784
	546	-0.0003	-0.0003	0.3722	0.7861
	545.5	-0.0003	-0.0003	0.3727	0.7884
	545	-0.0002	-0.0002	0.3734	0.7908
	544.5	-0.0003	-0.0003	0.3739	0.7929
	544	-0.0003	-0.0003	0.3744	0.7949
	543.5	-0.0003	-0.0003	0.3749	0.7968
	543	-0.0003	-0.0003	0.3754	0.7989
	542.5	-0.0003	-0.0003	0.376	0.8011
	542	-0.0002	-0.0002	0.3766	0.803
	541.5	-0.0002	-0.0002	0.3771	0.8049
	541	-0.0002	-0.0002	0.3776	0.8068
	540.5	-0.0003	-0.0003	0.3781	0.8086
	540	-0.0003	-0.0003	0.3786	0.8103
	539.5	-0.0003	-0.0003	0.379	0.8119
	539	-0.0003	-0.0003	0.3795	0.8135
	538.5	-0.0003	-0.0003	0.3801	0.8152
	538	-0.0003	-0.0003	0.3806	0.8166
	537.5	-0.0004	-0.0004	0.381	0.8179
	537	-0.0003	-0.0003	0.3816	0.8193
	536.5	-0.0003	-0.0003	0.3821	0.8207
	536	-0.0004	-0.0003	0.3825	0.8218
	535.5	-0.0003	-0.0003	0.383	0.8229
	535	-0.0003	-0.0003	0.3834	0.8238
	534.5	-0.0003	-0.0003	0.3838	0.8248
	534	-0.0002	-0.0003	0.3843	0.8257
	533.5	-0.0003	-0.0003	0.3847	0.8265
	533	-0.0003	-0.0003	0.3852	0.8273
	532.5	-0.0003	-0.0003	0.3856	0.828
	532	-0.0003	-0.0003	0.3861	0.8287
	531.5	-0.0002	-0.0003	0.3866	0.8294
	531	-0.0003	-0.0002	0.387	0.8299
	530.5	-0.0003	-0.0003	0.3875	0.8304
	530	-0.0003	-0.0002	0.388	0.8309
	529.5	-0.0003	-0.0002	0.3884	0.8312
	529	-0.0003	-0.0003	0.3888	0.8315
	528.5	-0.0003	-0.0003	0.3892	0.8318
	528	-0.0003	-0.0004	0.3897	0.832
	527.5	-0.0003	-0.0003	0.3902	0.8323
	527	-0.0003	-0.0003	0.3906	0.8324
	526.5	-0.0004	-0.0003	0.391	0.8325
	526	-0.0003	-0.0002	0.3915	0.8326
	525.5	-0.0003	-0.0003	0.3919	0.8326
	525	-0.0003	-0.0003	0.3923	0.8325
	524.5	-0.0003	-0.0003	0.3928	0.8325
	524	-0.0003	-0.0003	0.3932	0.8324
	523.5	-0.0003	-0.0003	0.3936	0.8322
	523	-0.0003	-0.0002	0.3941	0.832
	522.5	-0.0003	-0.0003	0.3945	0.8318
	522	-0.0003	-0.0003	0.3949	0.8315
	521.5	-0.0003	-0.0003	0.3954	0.8312
	521	-0.0003	-0.0003	0.3957	0.8308
	520.5	-0.0003	-0.0002	0.3962	0.8304
	520	-0.0003	-0.0003	0.3966	0.8299
	519.5	-0.0003	-0.0003	0.397	0.8295
	519	-0.0003	-0.0003	0.3974	0.829
	518.5	-0.0003	-0.0002	0.3979	0.8286
	518	-0.0003	-0.0003	0.3983	0.828
	517.5	-0.0003	-0.0003	0.3987	0.8274
	517	-0.0003	-0.0003	0.399	0.8267
	516.5	-0.0003	-0.0002	0.3995	0.8261
	516	-0.0004	-0.0003	0.3998	0.8254
	515.5	-0.0003	-0.0002	0.4002	0.8248
	515	-0.0003	-0.0002	0.4006	0.8241
	514.5	-0.0003	-0.0003	0.401	0.8233
	514	-0.0003	-0.0002	0.4014	0.8226
	513.5	-0.0003	-0.0002	0.4017	0.8218
	513	-0.0002	-0.0002	0.4021	0.821
	512.5	-0.0002	-0.0001	0.4025	0.8202
	512	-0.0003	-0.0002	0.4029	0.8193
	511.5	-0.0003	-0.0002	0.4032	0.8182
	511	-0.0004	-0.0003	0.4036	0.8172
	510.5	-0.0004	-0.0003	0.404	0.8162
	510	-0.0004	-0.0003	0.4043	0.8152
	509.5	-0.0003	-0.0002	0.4047	0.8143
	509	-0.0003	-0.0002	0.4051	0.8132
	508.5	-0.0003	-0.0002	0.4054	0.8121
	508	-0.0003	-0.0002	0.4058	0.8111
	507.5	-0.0003	-0.0002	0.4062	0.81
	507	-0.0003	-0.0002	0.4065	0.8087
	506.5	-0.0002	-0.0002	0.4069	0.8076
	506	-0.0002	-0.0002	0.4072	0.8064
	505.5	-0.0003	-0.0003	0.4074	0.8051
	505	-0.0003	-0.0003	0.4078	0.8038
	504.5	-0.0003	-0.0003	0.4081	0.8023
	504	-0.0003	-0.0003	0.4086	0.801
	503.5	-0.0003	-0.0004	0.4089	0.7996
	503	-0.0003	-0.0004	0.4092	0.7983
	502.5	-0.0002	-0.0003	0.4097	0.7968
	502	-0.0002	-0.0002	0.41	0.7953
	501.5	-0.0003	-0.0002	0.4103	0.7938
	501	-0.0003	-0.0003	0.4106	0.7923
	500.5	-0.0003	-0.0002	0.411	0.7907
	500	-0.0003	-0.0003	0.4114	0.7889
	499.5	-0.0004	-0.0004	0.4117	0.7872
	499	-0.0003	-0.0003	0.4121	0.7856
	498.5	-0.0003	-0.0003	0.4125	0.7839
	498	-0.0003	-0.0002	0.4128	0.7821
	497.5	-0.0002	-0.0001	0.4133	0.7804
	497	-0.0002	-0.0001	0.4136	0.7787
	496.5	-0.0003	-0.0002	0.4137	0.7769
	496	-0.0003	-0.0002	0.4141	0.7751
	495.5	-0.0004	-0.0003	0.4144	0.7731
	495	-0.0004	-0.0003	0.4147	0.7713
	494.5	-0.0003	-0.0002	0.4151	0.7696
	494	-0.0004	-0.0003	0.4154	0.7676
	493.5	-0.0004	-0.0004	0.4156	0.7655
	493	-0.0004	-0.0003	0.416	0.7636
	492.5	-0.0003	-0.0002	0.4163	0.7617
	492	-0.0003	-0.0003	0.4166	0.7595
	491.5	-0.0003	-0.0002	0.417	0.7573
	491	-0.0004	-0.0003	0.4174	0.7551
	490.5	-0.0004	-0.0003	0.4177	0.753
	490	-0.0004	-0.0003	0.418	0.7509
	489.5	-0.0003	-0.0002	0.4185	0.7488
	489	-0.0003	-0.0002	0.4189	0.7465
	488.5	-0.0004	-0.0003	0.4192	0.7443
	488	-0.0004	-0.0003	0.4194	0.7421
	487.5	-0.0003	-0.0003	0.4198	0.7398
	487	-0.0003	-0.0003	0.4201	0.7375
	486.5	-0.0003	-0.0002	0.4205	0.7353
	486	-0.0003	-0.0002	0.4209	0.7331
	485.5	-0.0004	-0.0003	0.4212	0.7307
	485	-0.0004	-0.0003	0.4215	0.7283
	484.5	-0.0003	-0.0002	0.4219	0.7261
	484	-0.0002	-0.0002	0.4223	0.7238
	483.5	-0.0002	-0.0002	0.4227	0.7214
	483	-0.0003	-0.0003	0.4232	0.7188
	482.5	-0.0003	-0.0003	0.4236	0.7164
	482	-0.0003	-0.0003	0.4239	0.7141
	481.5	-0.0003	-0.0002	0.4243	0.7118
	481	-0.0003	-0.0002	0.4247	0.7093
	480.5	-0.0004	-0.0002	0.4251	0.7069
	480	-0.0003	-0.0002	0.4256	0.7047
	479.5	-0.0004	-0.0003	0.4259	0.7023
	479	-0.0003	-0.0002	0.4263	0.6999
	478.5	-0.0003	-0.0002	0.4267	0.6974
	478	-0.0002	-0.0002	0.4272	0.6952
	477.5	-0.0002	-0.0003	0.4276	0.693
	477	-0.0003	-0.0004	0.4279	0.6905
	476.5	-0.0003	-0.0003	0.4284	0.6882
	476	-0.0004	-0.0003	0.4288	0.686
	475.5	-0.0003	-0.0003	0.4293	0.6839
	475	-0.0004	-0.0004	0.4296	0.6816
	474.5	-0.0003	-0.0003	0.43	0.6793
	474	-0.0003	-0.0003	0.4305	0.6771
	473.5	-0.0003	-0.0003	0.4309	0.6751
	473	-0.0003	-0.0002	0.4313	0.6731
	472.5	-0.0003	-0.0002	0.4318	0.671
	472	-0.0002	-0.0001	0.4323	0.6688
	471.5	-0.0002	-0.0001	0.4327	0.6668
	471	-0.0003	-0.0002	0.4331	0.6647
	470.5	-0.0003	-0.0002	0.4336	0.6625
	470	-0.0003	-0.0002	0.434	0.6603
	469.5	-0.0003	-0.0002	0.4345	0.6583
	469	-0.0003	-0.0002	0.4348	0.6564
	468.5	-0.0003	-0.0002	0.4353	0.6543
	468	-0.0001	-0.0002	0.4358	0.6524
	467.5	-0.0002	-0.0002	0.4362	0.6506
	467	-0.0003	-0.0003	0.4366	0.6486
	466.5	-0.0003	-0.0002	0.4372	0.6467
	466	-0.0003	-0.0002	0.4377	0.6447
	465.5	-0.0003	-0.0002	0.4382	0.6428
	465	-0.0004	-0.0003	0.4387	0.6409
	464.5	-0.0004	-0.0002	0.4392	0.6392
	464	-0.0005	-0.0003	0.4397	0.6372
	463.5	-0.0004	-0.0003	0.4403	0.6354
	463	-0.0004	-0.0003	0.4408	0.6336
	462.5	-0.0003	-0.0002	0.4413	0.6319
	462	-0.0003	-0.0002	0.4418	0.6302
	461.5	-0.0003	-0.0001	0.4425	0.6286
	461	-0.0004	-0.0002	0.443	0.6269
	460.5	-0.0003	-0.0002	0.4436	0.6253
	460	-0.0003	-0.0003	0.4441	0.6237
	459.5	-0.0004	-0.0003	0.4447	0.6221
	459	-0.0003	-0.0002	0.4454	0.6205
	458.5	-0.0002	-0.0001	0.446	0.6192
	458	-0.0003	-0.0002	0.4465	0.6178
	457.5	-0.0004	-0.0003	0.4471	0.6163
	457	-0.0004	-0.0002	0.4478	0.6148
	456.5	-0.0003	-0.0002	0.4486	0.6135
	456	-0.0003	-0.0002	0.4492	0.6122
	455.5	-0.0003	-0.0002	0.4497	0.611
	455	-0.0002	-0.0002	0.4503	0.6097
	454.5	-0.0003	-0.0002	0.4509	0.6084
	454	-0.0003	-0.0002	0.4516	0.6074
	453.5	-0.0003	-0.0002	0.4521	0.6063
	453	-0.0003	-0.0002	0.4528	0.6052
	452.5	-0.0002	-0.0002	0.4535	0.6041
	452	-0.0003	-0.0002	0.4542	0.603
	451.5	-0.0003	-0.0002	0.4548	0.6019
	451	-0.0004	-0.0003	0.4555	0.6009
	450.5	-0.0004	-0.0003	0.4563	0.5999
	450	-0.0004	-0.0003	0.457	0.599
	449.5	-0.0004	-0.0003	0.4577	0.5981
	449	-0.0004	-0.0003	0.4585	0.5973
	448.5	-0.0003	-0.0002	0.4592	0.5964
	448	-0.0003	-0.0003	0.46	0.5956
	447.5	-0.0004	-0.0003	0.4607	0.5948
	447	-0.0003	-0.0002	0.4615	0.5942
	446.5	-0.0003	-0.0002	0.4623	0.5935
	446	-0.0003	-0.0002	0.463	0.5927
	445.5	-0.0003	-0.0002	0.4638	0.5921
	445	-0.0004	-0.0002	0.4647	0.5916
	444.5	-0.0004	-0.0003	0.4655	0.5909
	444	-0.0003	-0.0003	0.4664	0.5905
	443.5	-0.0004	-0.0002	0.4673	0.5901
	443	-0.0004	-0.0003	0.468	0.5896
	442.5	-0.0003	-0.0002	0.469	0.5891
	442	-0.0003	-0.0003	0.4699	0.5886
	441.5	-0.0003	-0.0003	0.4708	0.5882
	441	-0.0004	-0.0003	0.4717	0.5879
	440.5	-0.0004	-0.0003	0.4726	0.5875
	440	-0.0005	-0.0003	0.4735	0.5872
	439.5	-0.0004	-0.0003	0.4745	0.587
	439	-0.0003	-0.0002	0.4755	0.5869
	438.5	-0.0004	-0.0003	0.4764	0.5866
	438	-0.0004	-0.0003	0.4774	0.5865
	437.5	-0.0004	-0.0003	0.4784	0.5864
	437	-0.0004	-0.0003	0.4795	0.5863
	436.5	-0.0004	-0.0002	0.4805	0.5863
	436	-0.0004	-0.0002	0.4815	0.5862
	435.5	-0.0004	-0.0003	0.4825	0.5863
	435	-0.0004	-0.0003	0.4834	0.5863
	434.5	-0.0003	-0.0003	0.4845	0.5863
	434	-0.0003	-0.0003	0.4855	0.5864
	433.5	-0.0004	-0.0003	0.4865	0.5865
	433	-0.0003	-0.0002	0.4876	0.5867
	432.5	-0.0003	-0.0002	0.4886	0.5869
	432	-0.0002	-0.0001	0.4898	0.5872
	431.5	-0.0004	-0.0002	0.4909	0.5874
	431	-0.0004	-0.0001	0.4921	0.5877
	430.5	-0.0004	-0.0002	0.4932	0.588
	430	-0.0004	-0.0003	0.4943	0.5883
	429.5	-0.0004	-0.0003	0.4955	0.5887
	429	-0.0004	-0.0003	0.4966	0.5892
	428.5	-0.0004	-0.0002	0.4978	0.5896
	428	-0.0004	-0.0002	0.4989	0.5901
	427.5	-0.0004	-0.0002	0.5002	0.5906
	427	-0.0004	-0.0003	0.5014	0.5911
	426.5	-0.0004	-0.0004	0.5025	0.5916
	426	-0.0004	-0.0003	0.5037	0.5922
	425.5	-0.0004	-0.0004	0.505	0.5929
	425	-0.0004	-0.0003	0.5065	0.5937
	424.5	-0.0004	-0.0003	0.5078	0.5944
	424	-0.0005	-0.0004	0.5089	0.5951
	423.5	-0.0005	-0.0003	0.5102	0.5959
	423	-0.0006	-0.0002	0.5117	0.5968
	422.5	-0.0005	-0.0003	0.5131	0.5977
	422	-0.0005	-0.0003	0.5145	0.5986
	421.5	-0.0005	-0.0004	0.5158	0.5995
	421	-0.0005	-0.0004	0.5173	0.6005
	420.5	-0.0004	-0.0003	0.5188	0.6015
	420	-0.0005	-0.0003	0.5202	0.6024
	419.5	-0.0005	-0.0003	0.5216	0.6034
	419	-0.0004	-0.0002	0.523	0.6046
	418.5	-0.0005	-0.0003	0.5245	0.6058
	418	-0.0005	-0.0003	0.526	0.607
	417.5	-0.0005	-0.0003	0.5274	0.608
	417	-0.0004	-0.0003	0.5289	0.6094
	416.5	-0.0004	-0.0002	0.5304	0.6107
	416	-0.0004	-0.0002	0.5319	0.6119
	415.5	-0.0004	-0.0002	0.5332	0.6131
	415	-0.0005	-0.0003	0.5346	0.6143
	414.5	-0.0003	-0.0002	0.5363	0.6158
	414	-0.0004	-0.0002	0.5379	0.6172
	413.5	-0.0005	-0.0002	0.5394	0.6186
	413	-0.0005	-0.0001	0.5409	0.62
	412.5	-0.0005	-0.0002	0.5425	0.6214
	412	-0.0006	-0.0003	0.5442	0.623
	411.5	-0.0005	-0.0002	0.546	0.6246
	411	-0.0003	-0.0002	0.5477	0.6262
	410.5	-0.0003	-0.0002	0.5492	0.6278
	410	-0.0004	-0.0002	0.5509	0.6294
	409.5	-0.0005	-0.0002	0.5525	0.6311
	409	-0.0004	-0.0001	0.5542	0.6328
	408.5	-0.0005	-0.0002	0.5557	0.6343
	408	-0.0004	-0.0002	0.5575	0.6362
	407.5	-0.0005	-0.0002	0.5593	0.6382
	407	-0.0004	-0.0001	0.5612	0.6401
	406.5	-0.0005	-0.0002	0.5628	0.6419
	406	-0.0004	-0.0002	0.5647	0.6439
	405.5	-0.0005	-0.0001	0.5666	0.6459
	405	-0.0005	-0.0001	0.5683	0.6478
	404.5	-0.0005	-0.0002	0.5701	0.6496
	404	-0.0006	-0.0003	0.5719	0.6516
	403.5	-0.0006	-0.0002	0.574	0.654
	403	-0.0005	-0.0002	0.5761	0.6563
	402.5	-0.0005	-0.0002	0.578	0.6584
	402	-0.0005	-0.0002	0.5799	0.6604
	401.5	-0.0006	-0.0003	0.582	0.6627
	401	-0.0005	-0.0002	0.5842	0.6652
	400.5	-0.0004	-0.0001	0.5862	0.6675
	400	-0.0004	0	0.5877	0.6691

## Sheet: Fig 3a
	Wave length (nm)	0g/L MSG	100g/L MSG	200g/L MSG	300g/L MSG	400g/L MSG	500g/L MSG	Reagent blank
	800	-0.0021	0.048	0.1026	0.1182	0.1182	0.1102	-0.0003
	799.5	-0.002	0.0482	0.1026	0.1184	0.1183	0.1104	-0.0003
	799	-0.002	0.0483	0.1029	0.1187	0.1187	0.1107	-0.0003
	798.5	-0.002	0.0485	0.1033	0.1191	0.1192	0.1112	-0.0003
	798	-0.0021	0.0488	0.1036	0.1197	0.1197	0.1117	-0.0002
	797.5	-0.002	0.049	0.104	0.1202	0.1203	0.1122	-0.0003
	797	-0.002	0.0491	0.1044	0.1206	0.1207	0.1127	-0.0003
	796.5	-0.002	0.0493	0.1048	0.121	0.1212	0.113	-0.0003
	796	-0.002	0.0495	0.1052	0.1215	0.1217	0.1134	-0.0003
	795.5	-0.0021	0.0496	0.1055	0.122	0.1222	0.1138	-0.0004
	795	-0.0021	0.0498	0.1059	0.1224	0.1226	0.1142	-0.0003
	794.5	-0.0021	0.0501	0.1062	0.1229	0.123	0.1147	-0.0003
	794	-0.0021	0.0503	0.1067	0.1233	0.1234	0.1152	-0.0003
	793.5	-0.0021	0.0506	0.1072	0.1238	0.1239	0.1156	-0.0003
	793	-0.002	0.0507	0.1076	0.1243	0.1244	0.116	-0.0004
	792.5	-0.0021	0.0509	0.1079	0.1247	0.125	0.1164	-0.0004
	792	-0.0021	0.0511	0.1081	0.1252	0.1254	0.1169	-0.0004
	791.5	-0.0021	0.0514	0.1086	0.1257	0.1259	0.1174	-0.0003
	791	-0.0021	0.0515	0.109	0.1262	0.1263	0.1179	-0.0003
	790.5	-0.0021	0.0517	0.1094	0.1266	0.1268	0.1182	-0.0003
	790	-0.0021	0.0519	0.1098	0.127	0.1273	0.1187	-0.0003
	789.5	-0.0021	0.0521	0.1101	0.1276	0.1277	0.1191	-0.0004
	789	-0.002	0.0524	0.1106	0.1281	0.1281	0.1196	-0.0003
	788.5	-0.0021	0.0525	0.1109	0.1285	0.1286	0.12	-0.0003
	788	-0.0021	0.0527	0.1113	0.129	0.1291	0.1205	-0.0003
	787.5	-0.0021	0.0529	0.1116	0.1295	0.1296	0.1209	-0.0002
	787	-0.0021	0.0532	0.1119	0.1299	0.13	0.1213	-0.0003
	786.5	-0.002	0.0534	0.1123	0.1303	0.1304	0.1217	-0.0002
	786	-0.002	0.0535	0.1128	0.1307	0.131	0.1222	-0.0003
	785.5	-0.0021	0.0536	0.1132	0.1311	0.1316	0.1226	-0.0003
	785	-0.0021	0.0539	0.1136	0.1316	0.1321	0.1231	-0.0003
	784.5	-0.0022	0.0542	0.1139	0.1321	0.1326	0.1235	-0.0004
	784	-0.0022	0.0545	0.1143	0.1326	0.1329	0.1241	-0.0003
	783.5	-0.0023	0.0547	0.1147	0.1331	0.1334	0.1245	-0.0003
	783	-0.0022	0.0549	0.1152	0.1335	0.1338	0.125	-0.0003
	782.5	-0.0021	0.0552	0.1156	0.134	0.1344	0.1254	-0.0003
	782	-0.0021	0.0553	0.116	0.1344	0.1349	0.1258	-0.0003
	781.5	-0.0021	0.0555	0.1164	0.1349	0.1353	0.1262	-0.0003
	781	-0.0021	0.0557	0.1167	0.1354	0.1358	0.1266	-0.0003
	780.5	-0.0021	0.0559	0.1171	0.1358	0.1363	0.1271	-0.0003
	780	-0.0021	0.0561	0.1174	0.1363	0.1368	0.1276	-0.0004
	779.5	-0.0022	0.0563	0.1178	0.1368	0.1373	0.128	-0.0004
	779	-0.0022	0.0565	0.1182	0.1374	0.1377	0.1284	-0.0003
	778.5	-0.0022	0.0567	0.1186	0.1377	0.1381	0.1289	-0.0004
	778	-0.0022	0.057	0.119	0.1382	0.1386	0.1293	-0.0004
	777.5	-0.0022	0.0572	0.1193	0.1386	0.139	0.1297	-0.0004
	777	-0.0022	0.0573	0.1197	0.139	0.1395	0.1301	-0.0004
	776.5	-0.0022	0.0575	0.12	0.1394	0.1399	0.1306	-0.0004
	776	-0.0021	0.0577	0.1204	0.1399	0.1403	0.1311	-0.0004
	775.5	-0.0022	0.0578	0.1208	0.1404	0.1408	0.1314	-0.0004
	775	-0.0022	0.058	0.1212	0.1407	0.1411	0.1318	-0.0004
	774.5	-0.0022	0.0583	0.1216	0.1412	0.1417	0.1323	-0.0005
	774	-0.0021	0.0585	0.122	0.1416	0.1422	0.1327	-0.0004
	773.5	-0.0021	0.0587	0.1223	0.142	0.1426	0.1331	-0.0004
	773	-0.0021	0.0589	0.1226	0.1424	0.1431	0.1335	-0.0004
	772.5	-0.0021	0.0589	0.123	0.1429	0.1435	0.1339	-0.0004
	772	-0.0022	0.0592	0.1232	0.1433	0.144	0.1344	-0.0004
	771.5	-0.0022	0.0594	0.1236	0.1437	0.1444	0.1348	-0.0004
	771	-0.0021	0.0596	0.124	0.1442	0.1448	0.1353	-0.0005
	770.5	-0.0022	0.0598	0.1243	0.1446	0.1452	0.1357	-0.0005
	770	-0.0021	0.0601	0.1246	0.145	0.1457	0.136	-0.0004
	769.5	-0.0022	0.0602	0.125	0.1455	0.1462	0.1364	-0.0004
	769	-0.0021	0.0604	0.1254	0.1458	0.1465	0.1369	-0.0004
	768.5	-0.0022	0.0606	0.1257	0.1462	0.1469	0.1374	-0.0004
	768	-0.0022	0.0608	0.1261	0.1467	0.1474	0.1377	-0.0004
	767.5	-0.0023	0.0609	0.1264	0.1471	0.1478	0.1381	-0.0003
	767	-0.0023	0.0611	0.1268	0.1474	0.1482	0.1385	-0.0004
	766.5	-0.0022	0.0613	0.1271	0.1479	0.1486	0.1389	-0.0003
	766	-0.0023	0.0615	0.1274	0.1482	0.1491	0.1393	-0.0003
	765.5	-0.0023	0.0616	0.1278	0.1487	0.1496	0.1397	-0.0004
	765	-0.0022	0.0618	0.128	0.1492	0.15	0.1402	-0.0004
	764.5	-0.0023	0.0621	0.1284	0.1496	0.1504	0.1406	-0.0004
	764	-0.0022	0.0624	0.1288	0.15	0.1508	0.141	-0.0004
	763.5	-0.0022	0.0625	0.1292	0.1504	0.1514	0.1415	-0.0003
	763	-0.0022	0.0627	0.1295	0.1508	0.1518	0.1419	-0.0003
	762.5	-0.0022	0.0628	0.1298	0.1512	0.1522	0.1424	-0.0003
	762	-0.0022	0.0629	0.1302	0.1516	0.1526	0.1428	-0.0003
	761.5	-0.0023	0.0632	0.1306	0.152	0.153	0.1431	-0.0003
	761	-0.0022	0.0635	0.131	0.1524	0.1536	0.1435	-0.0003
	760.5	-0.0023	0.0637	0.1313	0.1528	0.1539	0.144	-0.0002
	760	-0.0023	0.0638	0.1317	0.1533	0.1543	0.1445	-0.0003
	759.5	-0.0023	0.064	0.1322	0.1538	0.155	0.1452	-0.0003
	759	-0.0024	0.0642	0.1327	0.1541	0.1557	0.1458	-0.0002
	758.5	-0.0023	0.0644	0.1331	0.1546	0.1562	0.1465	-0.0001
	758	-0.0024	0.0647	0.1334	0.1551	0.1566	0.1469	-0.0001
	757.5	-0.0024	0.0649	0.1338	0.1556	0.1571	0.1472	-0.0003
	757	-0.0023	0.0651	0.1341	0.1559	0.1575	0.1477	-0.0003
	756.5	-0.0024	0.0652	0.1344	0.1564	0.1579	0.148	-0.0002
	756	-0.0024	0.0654	0.1348	0.1568	0.1584	0.1484	-0.0003
	755.5	-0.0025	0.0656	0.1351	0.1571	0.1589	0.1489	-0.0002
	755	-0.0024	0.0658	0.1355	0.1575	0.1592	0.1493	-0.0002
	754.5	-0.0025	0.066	0.1357	0.1579	0.1596	0.1497	-0.0003
	754	-0.0024	0.0661	0.1361	0.1582	0.1601	0.1501	-0.0003
	753.5	-0.0024	0.0663	0.1364	0.1586	0.1606	0.1505	-0.0003
	753	-0.0024	0.0664	0.1367	0.1589	0.161	0.1509	-0.0003
	752.5	-0.0025	0.0667	0.137	0.1593	0.1614	0.1512	-0.0003
	752	-0.0025	0.0668	0.1374	0.1598	0.1618	0.1517	-0.0003
	751.5	-0.0026	0.067	0.1377	0.1602	0.1623	0.1522	-0.0002
	751	-0.0026	0.0672	0.138	0.1606	0.1627	0.1527	-0.0002
	750.5	-0.0025	0.0673	0.1383	0.1609	0.163	0.1531	-0.0001
	750	-0.0026	0.0676	0.1387	0.1613	0.1635	0.1535	-0.0001
	749.5	-0.0026	0.0677	0.139	0.1618	0.1639	0.1541	-0.0001
	749	-0.0025	0.0679	0.1393	0.1623	0.1644	0.1545	-0.0002
	748.5	-0.0026	0.068	0.1397	0.1626	0.1649	0.155	-0.0001
	748	-0.0026	0.0682	0.14	0.163	0.1652	0.1553	-0.0002
	747.5	-0.0026	0.0684	0.1404	0.1633	0.1657	0.1557	-0.0003
	747	-0.0026	0.0687	0.1407	0.1638	0.1661	0.1562	-0.0002
	746.5	-0.0027	0.0689	0.141	0.1642	0.1665	0.1566	-0.0002
	746	-0.0025	0.0691	0.1413	0.1646	0.1671	0.1571	-0.0002
	745.5	-0.0026	0.0693	0.1416	0.165	0.1675	0.1575	-0.0001
	745	-0.0025	0.0694	0.142	0.1655	0.1679	0.1578	-0.0002
	744.5	-0.0025	0.0696	0.1423	0.1659	0.1685	0.1582	-0.0002
	744	-0.0026	0.0698	0.1427	0.1663	0.1689	0.1587	-0.0003
	743.5	-0.0027	0.0699	0.143	0.1668	0.1693	0.1591	-0.0002
	743	-0.0027	0.0701	0.1433	0.1672	0.1698	0.1596	-0.0002
	742.5	-0.0026	0.0703	0.1437	0.1676	0.1703	0.1601	-0.0002
	742	-0.0026	0.0705	0.144	0.1681	0.1707	0.1606	-0.0002
	741.5	-0.0027	0.0706	0.1444	0.1685	0.1712	0.1611	-0.0002
	741	-0.0026	0.0708	0.1448	0.169	0.1716	0.1615	-0.0002
	740.5	-0.0026	0.071	0.1451	0.1694	0.1722	0.162	-0.0003
	740	-0.0026	0.0712	0.1454	0.1698	0.1727	0.1625	-0.0003
	739.5	-0.0025	0.0713	0.1458	0.1703	0.1732	0.1628	-0.0002
	739	-0.0026	0.0715	0.1462	0.1707	0.1737	0.1633	-0.0002
	738.5	-0.0025	0.0718	0.1465	0.1712	0.1742	0.1638	-0.0001
	738	-0.0025	0.0719	0.1469	0.1717	0.1747	0.1642	-0.0002
	737.5	-0.0026	0.072	0.1473	0.1721	0.1751	0.1646	-0.0003
	737	-0.0026	0.0722	0.1476	0.1725	0.1756	0.1649	-0.0003
	736.5	-0.0026	0.0724	0.1479	0.1729	0.176	0.1654	-0.0003
	736	-0.0025	0.0726	0.1481	0.1733	0.1765	0.1659	-0.0002
	735.5	-0.0025	0.0729	0.1485	0.1738	0.1769	0.1662	-0.0002
	735	-0.0026	0.073	0.1488	0.1741	0.1773	0.1666	-0.0002
	734.5	-0.0026	0.0732	0.1492	0.1746	0.1778	0.1671	-0.0003
	734	-0.0026	0.0733	0.1495	0.175	0.1783	0.1675	-0.0003
	733.5	-0.0027	0.0735	0.1499	0.1754	0.1788	0.168	-0.0003
	733	-0.0026	0.0737	0.1502	0.1757	0.1791	0.1684	-0.0002
	732.5	-0.0026	0.0739	0.1506	0.1762	0.1796	0.1689	-0.0001
	732	-0.0026	0.0742	0.1509	0.1767	0.18	0.1694	-0.0002
	731.5	-0.0025	0.0743	0.1512	0.1772	0.1805	0.1698	-0.0003
	731	-0.0026	0.0744	0.1515	0.1776	0.181	0.1703	-0.0002
	730.5	-0.0026	0.0746	0.1519	0.178	0.1815	0.1707	-0.0002
	730	-0.0026	0.0748	0.1522	0.1784	0.1819	0.1711	-0.0002
	729.5	-0.0026	0.075	0.1525	0.1788	0.1824	0.1717	-0.0003
	729	-0.0026	0.0752	0.1529	0.1792	0.1828	0.1721	-0.0003
	728.5	-0.0026	0.0754	0.1532	0.1795	0.1832	0.1726	-0.0003
	728	-0.0026	0.0755	0.1535	0.1799	0.1837	0.173	-0.0002
	727.5	-0.0026	0.0757	0.1538	0.1804	0.1841	0.1734	-0.0002
	727	-0.0027	0.0759	0.1541	0.1808	0.1846	0.1738	-0.0002
	726.5	-0.0026	0.076	0.1546	0.1812	0.185	0.1742	-0.0002
	726	-0.0025	0.0762	0.1549	0.1816	0.1855	0.1747	-0.0002
	725.5	-0.0025	0.0764	0.1552	0.1821	0.186	0.1752	-0.0002
	725	-0.0026	0.0765	0.1555	0.1825	0.1865	0.1757	-0.0003
	724.5	-0.0026	0.0768	0.1558	0.1829	0.187	0.176	-0.0003
	724	-0.0026	0.0771	0.1562	0.1833	0.1873	0.1765	-0.0002
	723.5	-0.0026	0.0772	0.1566	0.1837	0.1877	0.1769	-0.0002
	723	-0.0027	0.0773	0.1569	0.1842	0.1882	0.1774	-0.0002
	722.5	-0.0026	0.0774	0.1572	0.1846	0.1887	0.1778	-0.0003
	722	-0.0026	0.0776	0.1574	0.185	0.1892	0.1782	-0.0003
	721.5	-0.0026	0.0778	0.1578	0.1855	0.1897	0.1786	-0.0002
	721	-0.0027	0.078	0.1582	0.1859	0.1901	0.1791	-0.0002
	720.5	-0.0026	0.0781	0.1585	0.1863	0.1906	0.1796	-0.0002
	720	-0.0026	0.0784	0.1588	0.1867	0.191	0.18	-0.0002
	719.5	-0.0026	0.0786	0.1592	0.187	0.1914	0.1805	-0.0002
	719	-0.0026	0.0788	0.1595	0.1874	0.1919	0.1809	-0.0002
	718.5	-0.0026	0.079	0.1598	0.1879	0.1924	0.1813	-0.0002
	718	-0.0026	0.0791	0.1601	0.1883	0.1928	0.1817	-0.0003
	717.5	-0.0026	0.0793	0.1604	0.1887	0.1933	0.1822	-0.0002
	717	-0.0027	0.0794	0.1607	0.1891	0.1936	0.1826	-0.0001
	716.5	-0.0027	0.0796	0.161	0.1894	0.1941	0.183	-0.0002
	716	-0.0026	0.0797	0.1613	0.1898	0.1945	0.1833	-0.0002
	715.5	-0.0027	0.0799	0.1616	0.1903	0.195	0.1838	-0.0002
	715	-0.0027	0.0801	0.1619	0.1908	0.1954	0.1843	-0.0004
	714.5	-0.0027	0.0803	0.1622	0.1911	0.1958	0.1846	-0.0003
	714	-0.0027	0.0805	0.1626	0.1915	0.1962	0.185	-0.0003
	713.5	-0.0027	0.0807	0.1629	0.1919	0.1966	0.1854	-0.0001
	713	-0.0027	0.0808	0.1633	0.1923	0.1971	0.1859	-0.0002
	712.5	-0.0027	0.0809	0.1636	0.1926	0.1975	0.1863	-0.0002
	712	-0.0027	0.0811	0.1639	0.193	0.1978	0.1868	-0.0002
	711.5	-0.0027	0.0812	0.1641	0.1933	0.1982	0.1872	-0.0002
	711	-0.0027	0.0814	0.1644	0.1937	0.1987	0.1877	-0.0002
	710.5	-0.0027	0.0816	0.1647	0.1942	0.1991	0.1879	-0.0003
	710	-0.0027	0.0817	0.165	0.1945	0.1996	0.1884	-0.0002
	709.5	-0.0027	0.082	0.1652	0.1949	0.1999	0.1887	-0.0002
	709	-0.0027	0.0822	0.1656	0.1953	0.2003	0.1892	-0.0003
	708.5	-0.0027	0.0822	0.1659	0.1957	0.2007	0.1896	-0.0003
	708	-0.0026	0.0824	0.1662	0.1959	0.2011	0.1899	-0.0003
	707.5	-0.0026	0.0825	0.1665	0.1964	0.2016	0.1903	-0.0002
	707	-0.0027	0.0827	0.1669	0.1969	0.202	0.1907	-0.0002
	706.5	-0.0027	0.0829	0.1672	0.1972	0.2023	0.1911	-0.0002
	706	-0.0026	0.083	0.1675	0.1976	0.2027	0.1915	-0.0003
	705.5	-0.0026	0.0832	0.1678	0.1979	0.2031	0.1919	-0.0002
	705	-0.0027	0.0834	0.168	0.1982	0.2036	0.1923	-0.0002
	704.5	-0.0027	0.0836	0.1684	0.1986	0.204	0.1926	-0.0002
	704	-0.0027	0.0837	0.1686	0.199	0.2044	0.1931	-0.0003
	703.5	-0.0027	0.0839	0.169	0.1995	0.2048	0.1935	-0.0002
	703	-0.0027	0.084	0.1693	0.1998	0.2053	0.1939	-0.0003
	702.5	-0.0027	0.0842	0.1697	0.2001	0.2057	0.1945	-0.0003
	702	-0.0028	0.0844	0.1699	0.2006	0.2062	0.1948	-0.0002
	701.5	-0.0027	0.0845	0.1702	0.2009	0.2066	0.1952	-0.0003
	701	-0.0027	0.0846	0.1705	0.2014	0.2069	0.1956	-0.0002
	700.5	-0.0028	0.0848	0.1707	0.2017	0.2074	0.196	-0.0002
	700	-0.0028	0.085	0.171	0.2022	0.2078	0.1964	-0.0002
	699.5	-0.0027	0.0852	0.1713	0.2026	0.2082	0.1968	-0.0002
	699	-0.0027	0.0853	0.1717	0.2029	0.2086	0.1973	-0.0003
	698.5	-0.0027	0.0856	0.1719	0.2033	0.209	0.1976	-0.0003
	698	-0.0027	0.0857	0.1722	0.2036	0.2094	0.198	-0.0002
	697.5	-0.0027	0.0858	0.1725	0.204	0.2098	0.1984	-0.0002
	697	-0.0027	0.0859	0.1728	0.2044	0.2103	0.1988	-0.0001
	696.5	-0.0028	0.086	0.1731	0.2047	0.2107	0.1992	-0.0002
	696	-0.0027	0.0862	0.1734	0.2051	0.211	0.1995	-0.0002
	695.5	-0.0028	0.0865	0.1737	0.2054	0.2113	0.2	-0.0001
	695	-0.0027	0.0865	0.174	0.2058	0.2117	0.2004	-0.0001
	694.5	-0.0028	0.0867	0.1742	0.2061	0.2122	0.2007	-0.0002
	694	-0.0028	0.0868	0.1744	0.2065	0.2126	0.2011	-0.0002
	693.5	-0.0028	0.087	0.1748	0.2068	0.213	0.2015	-0.0002
	693	-0.0027	0.0871	0.175	0.2072	0.2134	0.2019	-0.0002
	692.5	-0.0027	0.0872	0.1754	0.2075	0.2138	0.2023	-0.0003
	692	-0.0027	0.0874	0.1756	0.2079	0.2141	0.2027	-0.0002
	691.5	-0.0027	0.0876	0.1759	0.2082	0.2145	0.203	-0.0002
	691	-0.0027	0.0877	0.1761	0.2086	0.2149	0.2034	-0.0002
	690.5	-0.0027	0.0878	0.1763	0.209	0.2153	0.2038	-0.0002
	690	-0.0027	0.088	0.1766	0.2093	0.2156	0.2041	-0.0002
	689.5	-0.0028	0.0882	0.177	0.2097	0.216	0.2045	-0.0002
	689	-0.0028	0.0883	0.1773	0.21	0.2165	0.205	-0.0002
	688.5	-0.0028	0.0884	0.1776	0.2103	0.2168	0.2053	-0.0002
	688	-0.0027	0.0886	0.1778	0.2106	0.2172	0.2057	-0.0001
	687.5	-0.0028	0.0888	0.1781	0.211	0.2176	0.2061	-0.0001
	687	-0.0027	0.0889	0.1785	0.2114	0.2179	0.2065	-0.0001
	686.5	-0.0027	0.089	0.1787	0.2118	0.2184	0.2069	-0.0002
	686	-0.0028	0.0891	0.179	0.2121	0.2187	0.2072	-0.0002
	685.5	-0.0029	0.0892	0.1792	0.2124	0.2191	0.2076	-0.0001
	685	-0.0029	0.0894	0.1795	0.2128	0.2195	0.2081	-0.0001
	684.5	-0.0028	0.0895	0.1798	0.2132	0.2199	0.2085	-0.0001
	684	-0.0028	0.0896	0.1801	0.2135	0.2202	0.2089	-0.0002
	683.5	-0.0028	0.0898	0.1803	0.2138	0.2206	0.2091	-0.0002
	683	-0.0028	0.0901	0.1806	0.2141	0.221	0.2095	-0.0002
	682.5	-0.0028	0.0901	0.1808	0.2144	0.2214	0.21	-0.0002
	682	-0.0028	0.0903	0.181	0.2148	0.2218	0.2103	-0.0001
	681.5	-0.0028	0.0904	0.1814	0.2152	0.2222	0.2107	-0.0001
	681	-0.0028	0.0906	0.1817	0.2156	0.2226	0.211	-0.0002
	680.5	-0.0028	0.0908	0.182	0.2158	0.2229	0.2114	-0.0002
	680	-0.0028	0.0909	0.1822	0.2161	0.2233	0.2119	-0.0002
	679.5	-0.0028	0.091	0.1825	0.2164	0.2237	0.2122	-0.0002
	679	-0.0028	0.0911	0.1828	0.2168	0.2241	0.2126	-0.0002
	678.5	-0.0028	0.0912	0.1831	0.2171	0.2243	0.213	-0.0002
	678	-0.0028	0.0914	0.1833	0.2174	0.2247	0.2134	-0.0002
	677.5	-0.0028	0.0916	0.1836	0.2177	0.225	0.2137	-0.0002
	677	-0.0029	0.0916	0.1838	0.2181	0.2254	0.214	-0.0002
	676.5	-0.0029	0.0918	0.184	0.2184	0.2257	0.2144	-0.0002
	676	-0.0028	0.0919	0.1842	0.2188	0.2262	0.2148	-0.0002
	675.5	-0.0028	0.0921	0.1846	0.219	0.2264	0.2151	-0.0001
	675	-0.0028	0.0922	0.1849	0.2193	0.2268	0.2154	-0.0001
	674.5	-0.0027	0.0924	0.1852	0.2196	0.2272	0.2158	0
	674	-0.0028	0.0925	0.1854	0.2199	0.2275	0.2163	-0.0001
	673.5	-0.0028	0.0926	0.1855	0.2203	0.2278	0.2165	-0.0001
	673	-0.0027	0.0926	0.1858	0.2206	0.2282	0.2169	-0.0002
	672.5	-0.0027	0.0928	0.1861	0.2209	0.2286	0.2172	-0.0002
	672	-0.0028	0.0929	0.1863	0.2212	0.2289	0.2175	-0.0002
	671.5	-0.0027	0.0931	0.1866	0.2215	0.2292	0.2179	-0.0002
	671	-0.0028	0.0932	0.1868	0.2218	0.2295	0.2183	-0.0002
	670.5	-0.0029	0.0934	0.1871	0.2221	0.2299	0.2186	-0.0002
	670	-0.0029	0.0934	0.1874	0.2224	0.2302	0.2189	-0.0001
	669.5	-0.0029	0.0935	0.1876	0.2227	0.2306	0.2192	-0.0001
	669	-0.0028	0.0937	0.1878	0.223	0.2309	0.2196	-0.0001
	668.5	-0.0028	0.0938	0.188	0.2233	0.2312	0.2199	-0.0001
	668	-0.0028	0.094	0.1883	0.2236	0.2316	0.2202	-0.0001
	667.5	-0.0028	0.0941	0.1886	0.224	0.232	0.2206	-0.0001
	667	-0.0028	0.0941	0.1889	0.2243	0.2323	0.2209	-0.0002
	666.5	-0.0027	0.0942	0.1891	0.2245	0.2326	0.2213	-0.0002
	666	-0.0028	0.0944	0.1893	0.2248	0.2329	0.2216	-0.0002
	665.5	-0.0027	0.0946	0.1895	0.225	0.2332	0.2221	-0.0001
	665	-0.0028	0.0947	0.1897	0.2253	0.2335	0.2223	-0.0001
	664.5	-0.0028	0.0947	0.19	0.2256	0.2339	0.2227	-0.0001
	664	-0.0028	0.0949	0.1903	0.226	0.2343	0.223	-0.0002
	663.5	-0.0028	0.095	0.1905	0.2263	0.2346	0.2234	-0.0002
	663	-0.0029	0.0952	0.1908	0.2265	0.235	0.2237	-0.0002
	662.5	-0.0029	0.0954	0.191	0.2268	0.2352	0.224	-0.0002
	662	-0.0028	0.0954	0.1911	0.2271	0.2356	0.2243	-0.0002
	661.5	-0.0028	0.0955	0.1914	0.2275	0.2359	0.2247	-0.0001
	661	-0.0028	0.0957	0.1918	0.2278	0.2362	0.225	-0.0001
	660.5	-0.0028	0.0958	0.192	0.2281	0.2365	0.2253	-0.0002
	660	-0.0028	0.096	0.1922	0.2283	0.2369	0.2257	-0.0002
	659.5	-0.0028	0.0961	0.1925	0.2286	0.2371	0.226	-0.0002
	659	-0.0028	0.0962	0.1927	0.2289	0.2374	0.2263	-0.0002
	658.5	-0.0028	0.0963	0.1929	0.2292	0.2379	0.2267	-0.0001
	658	-0.0028	0.0964	0.1932	0.2295	0.2382	0.2269	-0.0001
	657.5	-0.0028	0.0966	0.1934	0.2297	0.2384	0.2272	-0.0002
	657	-0.0028	0.0967	0.1937	0.23	0.2387	0.2276	-0.0002
	656.5	-0.0029	0.0968	0.1939	0.2302	0.239	0.2278	-0.0002
	656	-0.0029	0.0969	0.1941	0.2305	0.2393	0.2281	-0.0002
	655.5	-0.0028	0.0971	0.1943	0.2308	0.2395	0.2284	-0.0002
	655	-0.0029	0.0972	0.1946	0.231	0.2399	0.2287	-0.0002
	654.5	-0.0028	0.0973	0.1949	0.2313	0.2401	0.229	-0.0002
	654	-0.0029	0.0974	0.195	0.2316	0.2403	0.2293	-0.0002
	653.5	-0.0028	0.0975	0.1953	0.2318	0.2407	0.2296	-0.0002
	653	-0.0028	0.0976	0.1955	0.232	0.241	0.2299	-0.0002
	652.5	-0.0028	0.0978	0.1957	0.2323	0.2413	0.2301	-0.0002
	652	-0.0028	0.0979	0.1959	0.2325	0.2416	0.2304	-0.0002
	651.5	-0.0028	0.098	0.1963	0.2328	0.2417	0.2307	-0.0002
	651	-0.0029	0.0981	0.1965	0.2331	0.242	0.2309	-0.0002
	650.5	-0.0028	0.0983	0.1967	0.2333	0.2424	0.2312	-0.0002
	650	-0.0029	0.0984	0.197	0.2335	0.2427	0.2315	-0.0002
	649.5	-0.0029	0.0984	0.1971	0.2338	0.2429	0.2317	-0.0002
	649	-0.0029	0.0985	0.1974	0.234	0.2432	0.232	-0.0002
	648.5	-0.0028	0.0987	0.1976	0.2343	0.2434	0.2323	-0.0002
	648	-0.0028	0.0988	0.1978	0.2346	0.2437	0.2325	-0.0001
	647.5	-0.0029	0.0989	0.198	0.2348	0.244	0.2328	-0.0002
	647	-0.0029	0.0991	0.1983	0.235	0.2441	0.233	-0.0001
	646.5	-0.0029	0.0991	0.1986	0.2352	0.2444	0.2332	-0.0001
	646	-0.0029	0.0993	0.1987	0.2355	0.2445	0.2335	-0.0001
	645.5	-0.0028	0.0994	0.1989	0.2358	0.2448	0.2338	-0.0002
	645	-0.0028	0.0995	0.1991	0.236	0.2451	0.234	-0.0002
	644.5	-0.0028	0.0997	0.1995	0.2363	0.2454	0.2343	-0.0002
	644	-0.0028	0.0998	0.1998	0.2365	0.2456	0.2345	-0.0002
	643.5	-0.0028	0.0999	0.2001	0.2368	0.2458	0.2347	-0.0002
	643	-0.0028	0.1001	0.2003	0.237	0.2461	0.2349	-0.0002
	642.5	-0.0028	0.1002	0.2005	0.2372	0.2464	0.2351	-0.0003
	642	-0.0029	0.1003	0.2007	0.2375	0.2467	0.2354	-0.0002
	641.5	-0.0028	0.1005	0.2009	0.2378	0.2469	0.2357	-0.0001
	641	-0.0028	0.1006	0.2013	0.2381	0.2471	0.2359	-0.0001
	640.5	-0.0028	0.1007	0.2015	0.2382	0.2473	0.2362	-0.0001
	640	-0.0028	0.1008	0.2018	0.2384	0.2476	0.2364	-0.0002
	639.5	-0.0028	0.101	0.2021	0.2388	0.2479	0.2366	-0.0002
	639	-0.0028	0.1011	0.2024	0.2391	0.2481	0.2368	-0.0002
	638.5	-0.0028	0.1012	0.2026	0.2394	0.2484	0.2371	-0.0001
	638	-0.0028	0.1013	0.2029	0.2396	0.2486	0.2374	-0.0002
	637.5	-0.0028	0.1015	0.2031	0.2398	0.2488	0.2376	-0.0002
	637	-0.0028	0.1016	0.2033	0.24	0.2491	0.2377	-0.0003
	636.5	-0.0028	0.1018	0.2036	0.2404	0.2493	0.2379	-0.0002
	636	-0.0028	0.1019	0.2041	0.2406	0.2495	0.2382	-0.0002
	635.5	-0.0028	0.1021	0.2043	0.2408	0.2498	0.2384	-0.0002
	635	-0.0028	0.1023	0.2045	0.2412	0.2501	0.2386	-0.0002
	634.5	-0.0028	0.1024	0.2047	0.2414	0.2503	0.2389	-0.0002
	634	-0.0028	0.1025	0.205	0.2417	0.2506	0.2391	-0.0002
	633.5	-0.0029	0.1026	0.2053	0.242	0.2509	0.2394	-0.0002
	633	-0.0029	0.1028	0.2056	0.2423	0.2511	0.2396	-0.0002
	632.5	-0.0028	0.103	0.206	0.2425	0.2514	0.2399	-0.0002
	632	-0.0028	0.1031	0.2063	0.2427	0.2517	0.2401	-0.0002
	631.5	-0.0028	0.1033	0.2066	0.2432	0.252	0.2403	-0.0002
	631	-0.0028	0.1034	0.2069	0.2434	0.2523	0.2406	-0.0002
	630.5	-0.0028	0.1036	0.2072	0.2436	0.2526	0.2409	-0.0002
	630	-0.0028	0.1037	0.2075	0.2439	0.2528	0.2411	-0.0002
	629.5	-0.0028	0.1039	0.2078	0.2443	0.2531	0.2414	-0.0001
	629	-0.0028	0.1041	0.2081	0.2447	0.2533	0.2416	-0.0002
	628.5	-0.0029	0.1042	0.2085	0.2449	0.2536	0.2418	-0.0002
	628	-0.0028	0.1044	0.2088	0.2453	0.2539	0.2421	-0.0002
	627.5	-0.0028	0.1045	0.2092	0.2456	0.2543	0.2424	-0.0002
	627	-0.0028	0.1047	0.2096	0.2459	0.2546	0.2427	-0.0002
	626.5	-0.0028	0.1049	0.21	0.2463	0.2549	0.2429	-0.0002
	626	-0.0028	0.105	0.2104	0.2467	0.2552	0.2432	-0.0002
	625.5	-0.0028	0.1052	0.2108	0.247	0.2556	0.2435	-0.0002
	625	-0.0028	0.1055	0.2112	0.2475	0.256	0.2439	-0.0002
	624.5	-0.0028	0.1058	0.2116	0.2479	0.2563	0.2442	-0.0002
	624	-0.0028	0.106	0.212	0.2482	0.2565	0.2445	-0.0002
	623.5	-0.0028	0.1061	0.2124	0.2486	0.257	0.2447	-0.0001
	623	-0.0028	0.1063	0.2128	0.2491	0.2574	0.245	-0.0002
	622.5	-0.0028	0.1065	0.2133	0.2496	0.2578	0.2454	-0.0002
	622	-0.0028	0.1068	0.2138	0.2499	0.2582	0.2458	-0.0002
	621.5	-0.0028	0.1069	0.2143	0.2504	0.2584	0.2461	-0.0002
	621	-0.0028	0.1071	0.2147	0.2508	0.2589	0.2465	-0.0002
	620.5	-0.0028	0.1074	0.2152	0.2513	0.2593	0.2468	-0.0002
	620	-0.0028	0.1076	0.2156	0.2517	0.2598	0.2472	-0.0002
	619.5	-0.0028	0.1078	0.2161	0.2523	0.2602	0.2475	-0.0002
	619	-0.0029	0.1081	0.2166	0.2528	0.2606	0.2479	-0.0002
	618.5	-0.0028	0.1083	0.2171	0.2532	0.2611	0.2483	-0.0001
	618	-0.0028	0.1086	0.2176	0.2538	0.2616	0.2487	-0.0001
	617.5	-0.0028	0.1088	0.2182	0.2543	0.262	0.2491	-0.0001
	617	-0.0028	0.109	0.2188	0.2548	0.2624	0.2496	-0.0002
	616.5	-0.0028	0.1093	0.2194	0.2554	0.2629	0.25	-0.0002
	616	-0.0028	0.1095	0.2199	0.2559	0.2635	0.2504	-0.0002
	615.5	-0.0028	0.1098	0.2205	0.2565	0.2639	0.2509	-0.0002
	615	-0.0029	0.1101	0.221	0.257	0.2645	0.2512	-0.0002
	614.5	-0.0029	0.1104	0.2217	0.2576	0.265	0.2518	-0.0002
	614	-0.0028	0.1107	0.2223	0.2582	0.2656	0.2522	-0.0002
	613.5	-0.0028	0.111	0.2228	0.2588	0.2662	0.2527	-0.0001
	613	-0.0028	0.1113	0.2235	0.2595	0.2667	0.2532	-0.0002
	612.5	-0.0028	0.1116	0.2241	0.2601	0.2674	0.2537	-0.0002
	612	-0.0028	0.1119	0.2248	0.2608	0.268	0.2543	-0.0002
	611.5	-0.0027	0.1122	0.2255	0.2616	0.2686	0.2548	-0.0002
	611	-0.0028	0.1125	0.2261	0.2622	0.2693	0.2554	-0.0002
	610.5	-0.0028	0.1129	0.2269	0.2629	0.2698	0.256	-0.0002
	610	-0.0028	0.1132	0.2276	0.2636	0.2706	0.2566	-0.0002
	609.5	-0.0028	0.1134	0.2283	0.2644	0.2713	0.2571	-0.0002
	609	-0.0028	0.1138	0.229	0.2652	0.2719	0.2577	-0.0002
	608.5	-0.0028	0.1141	0.2298	0.2659	0.2726	0.2584	-0.0002
	608	-0.0028	0.1145	0.2306	0.2667	0.2733	0.259	-0.0002
	607.5	-0.0028	0.1149	0.2314	0.2676	0.2741	0.2597	-0.0002
	607	-0.0028	0.1153	0.2322	0.2685	0.2749	0.2604	-0.0002
	606.5	-0.0028	0.1157	0.233	0.2693	0.2756	0.2611	-0.0002
	606	-0.0028	0.116	0.2339	0.2702	0.2764	0.2618	-0.0002
	605.5	-0.0029	0.1164	0.2347	0.2711	0.2773	0.2626	-0.0001
	605	-0.0028	0.1168	0.2356	0.2721	0.2782	0.2634	-0.0002
	604.5	-0.0028	0.1172	0.2365	0.2729	0.2791	0.2642	-0.0002
	604	-0.0028	0.1176	0.2374	0.2739	0.2799	0.2649	-0.0002
	603.5	-0.0027	0.1181	0.2383	0.2749	0.2809	0.2658	-0.0002
	603	-0.0028	0.1185	0.2393	0.2759	0.282	0.2667	-0.0002
	602.5	-0.0028	0.119	0.2402	0.2769	0.2828	0.2676	-0.0003
	602	-0.0028	0.1194	0.2412	0.278	0.2838	0.2684	-0.0002
	601.5	-0.0028	0.1199	0.2424	0.2791	0.2848	0.2693	-0.0002
	601	-0.0028	0.1204	0.2434	0.2803	0.286	0.2703	-0.0002
	600.5	-0.0027	0.1209	0.2447	0.2817	0.2874	0.2718	-0.0002
	600	-0.0027	0.1217	0.246	0.2833	0.2889	0.2733	-0.0002
	599.5	-0.0026	0.1222	0.2473	0.2847	0.2902	0.2746	-0.0002
	599	-0.0026	0.1228	0.2484	0.2859	0.2914	0.2756	-0.0002
	598.5	-0.0026	0.1234	0.2496	0.2872	0.2926	0.2767	-0.0002
	598	-0.0026	0.1238	0.2506	0.2884	0.2937	0.2778	-0.0001
	597.5	-0.0026	0.1243	0.2517	0.2896	0.2949	0.2788	-0.0001
	597	-0.0026	0.1249	0.2529	0.2908	0.2961	0.2798	-0.0002
	596.5	-0.0026	0.1254	0.2541	0.2922	0.2973	0.2809	-0.0002
	596	-0.0026	0.126	0.2553	0.2935	0.2985	0.282	-0.0002
	595.5	-0.0026	0.1265	0.2565	0.2947	0.2997	0.2831	-0.0002
	595	-0.0027	0.127	0.2577	0.296	0.301	0.2843	-0.0002
	594.5	-0.0026	0.1275	0.2589	0.2974	0.3024	0.2856	-0.0002
	594	-0.0026	0.1282	0.2602	0.2988	0.3037	0.2867	-0.0002
	593.5	-0.0027	0.1288	0.2614	0.3001	0.305	0.2879	-0.0002
	593	-0.0027	0.1294	0.2626	0.3015	0.3063	0.2891	-0.0002
	592.5	-0.0027	0.1299	0.2639	0.3029	0.3077	0.2904	-0.0002
	592	-0.0026	0.1305	0.2652	0.3043	0.3091	0.2917	-0.0002
	591.5	-0.0026	0.1311	0.2664	0.3057	0.3105	0.2929	-0.0002
	591	-0.0027	0.1317	0.2677	0.3073	0.3119	0.2943	-0.0001
	590.5	-0.0027	0.1324	0.2691	0.3088	0.3135	0.2958	-0.0001
	590	-0.0026	0.1331	0.2705	0.3103	0.315	0.2972	-0.0001
	589.5	-0.0027	0.1337	0.2719	0.3118	0.3164	0.2985	-0.0002
	589	-0.0027	0.1343	0.2732	0.3132	0.3178	0.2998	-0.0002
	588.5	-0.0027	0.1349	0.2745	0.3148	0.3193	0.3012	-0.0002
	588	-0.0027	0.1357	0.2759	0.3164	0.3209	0.3027	-0.0002
	587.5	-0.0027	0.1363	0.2773	0.318	0.3225	0.3042	-0.0002
	587	-0.0027	0.1369	0.2788	0.3195	0.324	0.3056	-0.0002
	586.5	-0.0027	0.1376	0.2801	0.321	0.3255	0.307	-0.0002
	586	-0.0026	0.1383	0.2815	0.3228	0.3273	0.3085	-0.0002
	585.5	-0.0026	0.139	0.283	0.3245	0.329	0.3102	-0.0002
	585	-0.0026	0.1397	0.2844	0.3261	0.3306	0.3118	-0.0002
	584.5	-0.0027	0.1404	0.2859	0.3276	0.3321	0.3132	-0.0001
	584	-0.0027	0.1412	0.2873	0.3293	0.3339	0.3148	-0.0002
	583.5	-0.0026	0.1418	0.2888	0.3311	0.3356	0.3164	-0.0002
	583	-0.0027	0.1425	0.2902	0.3327	0.3372	0.3181	-0.0002
	582.5	-0.0027	0.1432	0.2917	0.3344	0.3389	0.3196	-0.0001
	582	-0.0027	0.1441	0.2932	0.3361	0.3406	0.3213	-0.0001
	581.5	-0.0026	0.1449	0.2947	0.3378	0.3424	0.323	-0.0001
	581	-0.0026	0.1456	0.2961	0.3395	0.3441	0.3247	-0.0001
	580.5	-0.0026	0.1463	0.2975	0.3411	0.3458	0.3263	-0.0001
	580	-0.0027	0.1471	0.2989	0.343	0.3476	0.328	-0.0001
	579.5	-0.0027	0.1478	0.3005	0.3448	0.3494	0.3298	-0.0001
	579	-0.0027	0.1486	0.302	0.3465	0.3512	0.3316	-0.0001
	578.5	-0.0027	0.1492	0.3034	0.3481	0.3529	0.3332	-0.0002
	578	-0.0027	0.1499	0.3047	0.3496	0.3546	0.3348	-0.0002
	577.5	-0.0027	0.1507	0.3061	0.3513	0.3563	0.3366	-0.0002
	577	-0.0026	0.1514	0.3075	0.3531	0.3581	0.3383	-0.0001
	576.5	-0.0027	0.1521	0.3088	0.3545	0.3597	0.3399	-0.0001
	576	-0.0027	0.1529	0.31	0.3561	0.3612	0.3415	-0.0001
	575.5	-0.0027	0.1535	0.3114	0.3576	0.3629	0.3432	-0.0001
	575	-0.0027	0.1542	0.3127	0.3592	0.3646	0.3449	-0.0001
	574.5	-0.0027	0.1549	0.3138	0.3607	0.3661	0.3465	-0.0001
	574	-0.0027	0.1555	0.3151	0.3621	0.3678	0.348	-0.0001
	573.5	-0.0027	0.1562	0.3164	0.3637	0.3695	0.3497	-0.0001
	573	-0.0027	0.1569	0.3176	0.3652	0.3711	0.3514	-0.0001
	572.5	-0.0028	0.1576	0.3188	0.3667	0.3725	0.353	-0.0001
	572	-0.0028	0.1583	0.3198	0.3681	0.3741	0.3546	0
	571.5	-0.0028	0.159	0.321	0.3695	0.3757	0.3564	0
	571	-0.0028	0.1597	0.3224	0.3712	0.3775	0.3581	-0.0001
	570.5	-0.0027	0.1603	0.3235	0.3726	0.3791	0.3598	-0.0001
	570	-0.0028	0.1609	0.3245	0.374	0.3806	0.3614	-0.0001
	569.5	-0.0028	0.1616	0.3256	0.3753	0.3821	0.363	-0.0001
	569	-0.0028	0.1622	0.3267	0.3768	0.3836	0.3647	-0.0001
	568.5	-0.0028	0.1628	0.3278	0.3781	0.3852	0.3663	-0.0001
	568	-0.0028	0.1634	0.3288	0.3794	0.3866	0.3679	-0.0001
	567.5	-0.0028	0.164	0.3296	0.3807	0.3881	0.3694	0
	567	-0.0029	0.1646	0.3307	0.382	0.3895	0.371	-0.0001
	566.5	-0.0029	0.1654	0.3318	0.3834	0.3911	0.3726	-0.0001
	566	-0.0029	0.1658	0.3327	0.3846	0.3925	0.3741	-0.0001
	565.5	-0.0029	0.1664	0.3338	0.3858	0.3939	0.3757	-0.0001
	565	-0.0029	0.167	0.3347	0.3871	0.3954	0.3774	-0.0001
	564.5	-0.003	0.1677	0.3355	0.3883	0.3969	0.379	-0.0001
	564	-0.003	0.1683	0.3365	0.3895	0.3982	0.3805	-0.0001
	563.5	-0.0029	0.1688	0.3373	0.3907	0.3996	0.382	-0.0001
	563	-0.0029	0.1694	0.3381	0.392	0.4011	0.3837	0
	562.5	-0.003	0.1702	0.339	0.3933	0.4026	0.3854	0
	562	-0.003	0.1707	0.3399	0.3943	0.404	0.387	0
	561.5	-0.0031	0.1712	0.3408	0.3954	0.4053	0.3885	0
	561	-0.0031	0.1718	0.3416	0.3965	0.4065	0.39	0
	560.5	-0.0031	0.1724	0.3424	0.3977	0.4079	0.3916	0
	560	-0.0031	0.1729	0.3432	0.3988	0.4092	0.3932	0
	559.5	-0.0032	0.1735	0.3439	0.3997	0.4105	0.3946	0
	559	-0.0032	0.174	0.3446	0.4008	0.4117	0.396	-0.0001
	558.5	-0.0032	0.1747	0.3453	0.4019	0.4129	0.3976	-0.0001
	558	-0.0033	0.1752	0.346	0.4029	0.4142	0.3991	0.0001
	557.5	-0.0032	0.1757	0.3467	0.4038	0.4154	0.4005	0.0001
	557	-0.0032	0.1762	0.3474	0.4047	0.4165	0.4019	0.0001
	556.5	-0.0034	0.1768	0.348	0.4056	0.4177	0.4032	0
	556	-0.0033	0.1772	0.3487	0.4066	0.4188	0.4047	0
	555.5	-0.0034	0.1778	0.3492	0.4075	0.42	0.406	0
	555	-0.0034	0.1783	0.3498	0.4083	0.421	0.4073	0
	554.5	-0.0034	0.1788	0.3504	0.4091	0.4221	0.4087	0
	554	-0.0035	0.1793	0.351	0.41	0.4233	0.4102	0
	553.5	-0.0035	0.1799	0.3517	0.4109	0.4243	0.4115	0
	553	-0.0035	0.1804	0.3523	0.4117	0.4253	0.4128	0
	552.5	-0.0036	0.1808	0.3527	0.4124	0.4263	0.414	0
	552	-0.0036	0.1812	0.3533	0.4132	0.4274	0.4154	-0.0001
	551.5	-0.0037	0.1818	0.3538	0.4141	0.4285	0.4168	0
	551	-0.0037	0.1822	0.3544	0.4148	0.4294	0.4181	0
	550.5	-0.0036	0.1827	0.3549	0.4155	0.4304	0.4194	-0.0001
	550	-0.0036	0.1832	0.3554	0.4163	0.4314	0.4207	-0.0001
	549.5	-0.0037	0.1835	0.3559	0.4171	0.4324	0.4221	0
	549	-0.0037	0.184	0.3564	0.4178	0.4332	0.4232	0
	548.5	-0.0037	0.1844	0.3569	0.4184	0.4342	0.4244	0
	548	-0.0037	0.1849	0.3573	0.4191	0.4351	0.4256	0
	547.5	-0.0038	0.1854	0.3577	0.4198	0.436	0.4269	0.0001
	547	-0.0038	0.1858	0.3582	0.4205	0.4369	0.4281	0.0001
	546.5	-0.0038	0.1861	0.3587	0.4211	0.4378	0.4293	0
	546	-0.0038	0.1865	0.3591	0.4217	0.4385	0.4304	0.0001
	545.5	-0.0038	0.1869	0.3596	0.4224	0.4394	0.4317	0
	545	-0.0038	0.1873	0.36	0.423	0.4402	0.4329	0
	544.5	-0.0038	0.1876	0.3604	0.4236	0.4411	0.434	0
	544	-0.0038	0.1879	0.3608	0.4241	0.4418	0.435	0
	543.5	-0.0039	0.1883	0.3613	0.4247	0.4425	0.4362	0
	543	-0.0039	0.1887	0.3617	0.4253	0.4434	0.4372	-0.0001
	542.5	-0.0038	0.189	0.3621	0.4258	0.4441	0.4383	0
	542	-0.0038	0.1894	0.3624	0.4263	0.4448	0.4394	0
	541.5	-0.0038	0.1897	0.3628	0.4268	0.4454	0.4403	0
	541	-0.0038	0.19	0.3632	0.4273	0.4461	0.4413	0.0001
	540.5	-0.0039	0.1903	0.3635	0.4278	0.4468	0.4422	0.0001
	540	-0.0039	0.1905	0.3639	0.4283	0.4474	0.443	0.0001
	539.5	-0.0039	0.1908	0.3642	0.4287	0.448	0.4439	0.0001
	539	-0.0038	0.1911	0.3645	0.4292	0.4485	0.4448	0
	538.5	-0.0038	0.1915	0.3648	0.4295	0.4491	0.4456	0
	538	-0.0039	0.1917	0.3651	0.4299	0.4497	0.4463	0
	537.5	-0.0038	0.192	0.3654	0.4303	0.4501	0.4469	0
	537	-0.0039	0.1923	0.3657	0.4307	0.4506	0.4477	0
	536.5	-0.0038	0.1925	0.366	0.431	0.451	0.4484	0
	536	-0.0038	0.1927	0.3663	0.4312	0.4514	0.449	0
	535.5	-0.0037	0.1929	0.3665	0.4316	0.4518	0.4496	0
	535	-0.0038	0.1931	0.3667	0.4319	0.4522	0.4501	0
	534.5	-0.0038	0.1933	0.367	0.4322	0.4525	0.4506	0
	534	-0.0037	0.1936	0.3672	0.4324	0.4529	0.4511	0
	533.5	-0.0037	0.1938	0.3673	0.4328	0.4532	0.4515	0
	533	-0.0037	0.1939	0.3676	0.433	0.4535	0.4519	0
	532.5	-0.0037	0.1941	0.3678	0.4332	0.4538	0.4523	0
	532	-0.0037	0.1943	0.368	0.4334	0.454	0.4526	0
	531.5	-0.0037	0.1945	0.3682	0.4336	0.4542	0.4529	0
	531	-0.0036	0.1946	0.3683	0.4338	0.4544	0.4532	0
	530.5	-0.0036	0.1948	0.3685	0.4339	0.4547	0.4535	0
	530	-0.0036	0.1951	0.3686	0.4341	0.4549	0.4537	0
	529.5	-0.0036	0.1953	0.3687	0.4342	0.455	0.4539	-0.0001
	529	-0.0036	0.1954	0.3688	0.4343	0.4551	0.4541	-0.0001
	528.5	-0.0036	0.1955	0.3688	0.4344	0.4553	0.4544	-0.0001
	528	-0.0035	0.1956	0.3689	0.4345	0.4554	0.4545	-0.0001
	527.5	-0.0035	0.1958	0.369	0.4346	0.4554	0.4546	-0.0001
	527	-0.0036	0.1959	0.3691	0.4347	0.4556	0.4547	-0.0001
	526.5	-0.0035	0.196	0.3691	0.4346	0.4556	0.4547	-0.0001
	526	-0.0035	0.1961	0.3692	0.4347	0.4556	0.4548	-0.0001
	525.5	-0.0035	0.1962	0.3693	0.4347	0.4556	0.4548	-0.0001
	525	-0.0035	0.1963	0.3693	0.4347	0.4555	0.4548	0
	524.5	-0.0035	0.1964	0.3693	0.4346	0.4556	0.4547	0
	524	-0.0034	0.1966	0.3692	0.4345	0.4555	0.4548	0
	523.5	-0.0034	0.1966	0.3693	0.4345	0.4554	0.4547	0
	523	-0.0033	0.1968	0.3692	0.4344	0.4554	0.4546	0
	522.5	-0.0034	0.1969	0.3692	0.4343	0.4553	0.4545	-0.0001
	522	-0.0034	0.1968	0.3691	0.4342	0.4552	0.4544	0
	521.5	-0.0033	0.1969	0.3689	0.4341	0.455	0.4542	0
	521	-0.0033	0.197	0.3688	0.434	0.4548	0.4541	0
	520.5	-0.0032	0.197	0.3687	0.4338	0.4546	0.4539	-0.0001
	520	-0.0032	0.1971	0.3686	0.4337	0.4545	0.4536	-0.0001
	519.5	-0.0032	0.1972	0.3685	0.4334	0.4543	0.4534	0
	519	-0.0032	0.1972	0.3683	0.4331	0.454	0.4532	0
	518.5	-0.0031	0.1973	0.3682	0.4329	0.4538	0.4529	0
	518	-0.0031	0.1973	0.3681	0.4327	0.4535	0.4528	0
	517.5	-0.0031	0.1973	0.3679	0.4325	0.4533	0.4525	-0.0001
	517	-0.0031	0.1972	0.3676	0.4322	0.4529	0.4522	-0.0001
	516.5	-0.0031	0.1974	0.3675	0.4319	0.4526	0.452	0
	516	-0.0031	0.1975	0.3672	0.4316	0.4522	0.4516	-0.0001
	515.5	-0.003	0.1975	0.367	0.4313	0.4519	0.4512	-0.0001
	515	-0.003	0.1975	0.3668	0.431	0.4516	0.4508	-0.0001
	514.5	-0.0029	0.1975	0.3666	0.4306	0.4512	0.4505	-0.0001
	514	-0.0029	0.1976	0.3663	0.4302	0.4509	0.4501	0
	513.5	-0.0029	0.1976	0.3661	0.4299	0.4505	0.4497	0
	513	-0.0029	0.1976	0.3659	0.4295	0.4501	0.4493	0
	512.5	-0.0029	0.1976	0.3656	0.4292	0.4496	0.449	0
	512	-0.0028	0.1976	0.3653	0.4288	0.4493	0.4485	0
	511.5	-0.0028	0.1975	0.365	0.4283	0.4488	0.448	-0.0001
	511	-0.0028	0.1975	0.3647	0.4278	0.4483	0.4474	0
	510.5	-0.0028	0.1975	0.3645	0.4274	0.4478	0.447	0
	510	-0.0027	0.1975	0.3642	0.427	0.4474	0.4466	0
	509.5	-0.0027	0.1975	0.364	0.4266	0.4468	0.446	0
	509	-0.0027	0.1975	0.3636	0.4261	0.4463	0.4455	-0.0001
	508.5	-0.0028	0.1975	0.3633	0.4257	0.4457	0.445	-0.0001
	508	-0.0027	0.1975	0.3629	0.4253	0.4452	0.4445	-0.0001
	507.5	-0.0026	0.1975	0.3627	0.4247	0.4448	0.4439	-0.0001
	507	-0.0026	0.1975	0.3624	0.4242	0.4442	0.4433	-0.0001
	506.5	-0.0025	0.1974	0.3621	0.4237	0.4436	0.4427	-0.0001
	506	-0.0025	0.1973	0.3618	0.4232	0.4429	0.4422	-0.0001
	505.5	-0.0025	0.1973	0.3615	0.4227	0.4424	0.4415	-0.0001
	505	-0.0025	0.1974	0.3611	0.422	0.4418	0.4408	0
	504.5	-0.0024	0.1973	0.3607	0.4215	0.4412	0.4401	0
	504	-0.0023	0.1973	0.3604	0.421	0.4406	0.4395	0
	503.5	-0.0023	0.1972	0.36	0.4205	0.4399	0.439	-0.0001
	503	-0.0023	0.1973	0.3596	0.4198	0.4393	0.4382	-0.0001
	502.5	-0.0023	0.1973	0.3593	0.4192	0.4386	0.4374	-0.0001
	502	-0.0022	0.1972	0.3589	0.4186	0.4378	0.4367	-0.0001
	501.5	-0.0022	0.1971	0.3586	0.4181	0.4372	0.436	-0.0001
	501	-0.0021	0.1971	0.3582	0.4176	0.4365	0.4353	-0.0001
	500.5	-0.0021	0.1971	0.3578	0.417	0.4357	0.4344	-0.0001
	500	-0.002	0.197	0.3574	0.4163	0.435	0.4336	-0.0001
	499.5	-0.002	0.197	0.357	0.4156	0.4342	0.4329	-0.0002
	499	-0.002	0.197	0.3567	0.4151	0.4335	0.4321	-0.0002
	498.5	-0.0019	0.1969	0.3563	0.4146	0.4327	0.4312	-0.0001
	498	-0.0019	0.1969	0.3559	0.4138	0.432	0.4303	-0.0001
	497.5	-0.0019	0.1968	0.3556	0.4131	0.4311	0.4295	-0.0001
	497	-0.0018	0.1967	0.3552	0.4125	0.4305	0.4287	-0.0001
	496.5	-0.0018	0.1969	0.3549	0.4118	0.4297	0.4278	-0.0001
	496	-0.0017	0.1968	0.3545	0.4112	0.4288	0.4269	-0.0002
	495.5	-0.0017	0.1968	0.354	0.4106	0.428	0.426	-0.0002
	495	-0.0017	0.1967	0.3538	0.41	0.4273	0.4251	-0.0002
	494.5	-0.0016	0.1967	0.3534	0.4093	0.4265	0.4243	-0.0002
	494	-0.0016	0.1966	0.3529	0.4086	0.4257	0.4233	-0.0002
	493.5	-0.0015	0.1967	0.3525	0.4079	0.4249	0.4224	-0.0002
	493	-0.0015	0.1967	0.3522	0.4072	0.4241	0.4215	-0.0002
	492.5	-0.0015	0.1966	0.3518	0.4066	0.4232	0.4205	-0.0001
	492	-0.0014	0.1965	0.3514	0.4059	0.4225	0.4196	-0.0001
	491.5	-0.0013	0.1965	0.3511	0.4051	0.4215	0.4185	-0.0001
	491	-0.0013	0.1965	0.3507	0.4045	0.4206	0.4174	-0.0001
	490.5	-0.0012	0.1964	0.3503	0.4037	0.4198	0.4165	-0.0001
	490	-0.0011	0.1963	0.3499	0.403	0.4189	0.4155	-0.0001
	489.5	-0.0011	0.1964	0.3494	0.4023	0.418	0.4144	-0.0001
	489	-0.001	0.1964	0.349	0.4016	0.4171	0.4134	-0.0002
	488.5	-0.001	0.1964	0.3486	0.4009	0.4162	0.4124	-0.0001
	488	-0.001	0.1963	0.3483	0.4002	0.4154	0.4114	-0.0002
	487.5	-0.0008	0.1963	0.3478	0.3996	0.4145	0.4104	-0.0002
	487	-0.0009	0.1962	0.3475	0.3987	0.4135	0.4093	-0.0002
	486.5	-0.0008	0.1963	0.3471	0.3982	0.4126	0.4082	-0.0002
	486	-0.0008	0.1963	0.3468	0.3974	0.4118	0.4072	-0.0002
	485.5	-0.0006	0.1963	0.3463	0.3965	0.4107	0.406	-0.0002
	485	-0.0005	0.1962	0.3457	0.3958	0.4098	0.4048	-0.0003
	484.5	-0.0006	0.1963	0.3452	0.3951	0.4089	0.4039	-0.0003
	484	-0.0005	0.1962	0.3449	0.3943	0.4081	0.4028	-0.0003
	483.5	-0.0004	0.1963	0.3446	0.3936	0.4071	0.4016	-0.0003
	483	-0.0004	0.1963	0.3443	0.3927	0.4061	0.4004	-0.0003
	482.5	-0.0003	0.1962	0.3438	0.3919	0.4051	0.3993	-0.0002
	482	-0.0003	0.1962	0.3433	0.3912	0.4041	0.3982	-0.0002
	481.5	-0.0001	0.1963	0.3429	0.3905	0.4031	0.3971	-0.0002
	481	0	0.1963	0.3425	0.3897	0.4022	0.3959	-0.0002
	480.5	0.0001	0.1963	0.3422	0.389	0.4012	0.3948	-0.0002
	480	0.0002	0.1963	0.3418	0.3883	0.4003	0.3937	-0.0003
	479.5	0.0002	0.1962	0.3414	0.3876	0.3993	0.3925	-0.0003
	479	0.0002	0.1963	0.341	0.3868	0.3984	0.3914	-0.0003
	478.5	0.0003	0.1963	0.3407	0.386	0.3975	0.3902	-0.0003
	478	0.0004	0.1964	0.3402	0.3854	0.3965	0.3891	-0.0004
	477.5	0.0005	0.1963	0.3398	0.3846	0.3957	0.3881	-0.0003
	477	0.0006	0.1964	0.3395	0.3839	0.3946	0.3869	-0.0003
	476.5	0.0006	0.1965	0.3392	0.3832	0.3937	0.3857	-0.0002
	476	0.0007	0.1965	0.3388	0.3825	0.3928	0.3847	-0.0002
	475.5	0.0008	0.1965	0.3385	0.3819	0.3919	0.3836	-0.0002
	475	0.0008	0.1966	0.3383	0.3811	0.3909	0.3825	-0.0003
	474.5	0.0009	0.1967	0.338	0.3804	0.39	0.3814	-0.0003
	474	0.001	0.1967	0.3375	0.3797	0.3891	0.3803	-0.0002
	473.5	0.0011	0.1968	0.3372	0.3791	0.3884	0.3792	-0.0003
	473	0.0011	0.1969	0.3369	0.3785	0.3874	0.3781	-0.0003
	472.5	0.0013	0.197	0.3367	0.3778	0.3866	0.3771	-0.0003
	472	0.0014	0.197	0.3364	0.3771	0.3856	0.376	-0.0003
	471.5	0.0015	0.1972	0.3362	0.3764	0.3847	0.3749	-0.0003
	471	0.0015	0.1972	0.3359	0.3758	0.3838	0.3739	-0.0003
	470.5	0.0016	0.1973	0.3355	0.3752	0.383	0.3728	-0.0003
	470	0.0017	0.1974	0.3353	0.3745	0.3822	0.3718	-0.0003
	469.5	0.0018	0.1976	0.3351	0.3739	0.3813	0.3708	-0.0003
	469	0.002	0.1976	0.3349	0.3733	0.3804	0.3698	-0.0003
	468.5	0.0021	0.1977	0.3346	0.3728	0.3796	0.3688	-0.0004
	468	0.0021	0.1978	0.3344	0.3722	0.3789	0.3678	-0.0003
	467.5	0.0023	0.1978	0.3343	0.3717	0.3781	0.3669	-0.0003
	467	0.0023	0.198	0.3341	0.3712	0.3773	0.3659	-0.0004
	466.5	0.0024	0.1982	0.3339	0.3705	0.3765	0.3648	-0.0003
	466	0.0025	0.1985	0.3337	0.3699	0.3757	0.3637	-0.0003
	465.5	0.0026	0.1986	0.3336	0.3692	0.3748	0.3627	-0.0003
	465	0.0027	0.1987	0.3334	0.3687	0.3741	0.3617	-0.0003
	464.5	0.0028	0.1989	0.3332	0.3682	0.3733	0.3609	-0.0003
	464	0.0029	0.199	0.3329	0.3678	0.3725	0.3599	-0.0003
	463.5	0.003	0.1992	0.3328	0.3673	0.3717	0.359	-0.0003
	463	0.0031	0.1995	0.3328	0.3668	0.371	0.3581	-0.0002
	462.5	0.0033	0.1997	0.3326	0.3663	0.3703	0.3571	-0.0003
	462	0.0034	0.1999	0.3325	0.3658	0.3697	0.3561	-0.0003
	461.5	0.0035	0.2	0.3324	0.3653	0.3689	0.3552	-0.0003
	461	0.0036	0.2002	0.3323	0.3649	0.3682	0.3543	-0.0003
	460.5	0.0037	0.2005	0.3323	0.3645	0.3675	0.3535	-0.0004
	460	0.0039	0.2008	0.3322	0.3641	0.3669	0.3526	-0.0003
	459.5	0.004	0.201	0.3321	0.3637	0.3663	0.3517	-0.0004
	459	0.0042	0.2013	0.3321	0.3632	0.3656	0.3508	-0.0004
	458.5	0.0044	0.2015	0.332	0.3628	0.3651	0.3501	-0.0005
	458	0.0044	0.2017	0.3321	0.3624	0.3645	0.3493	-0.0005
	457.5	0.0046	0.2019	0.3321	0.3621	0.3639	0.3484	-0.0003
	457	0.0047	0.2023	0.3321	0.3618	0.3632	0.3476	-0.0004
	456.5	0.0048	0.2026	0.3321	0.3615	0.3626	0.3468	-0.0003
	456	0.005	0.2029	0.3322	0.3612	0.3621	0.3461	-0.0003
	455.5	0.0051	0.2033	0.3323	0.3609	0.3616	0.3454	-0.0004
	455	0.0052	0.2036	0.3324	0.3606	0.3611	0.3446	-0.0004
	454.5	0.0052	0.2038	0.3323	0.3602	0.3606	0.344	-0.0003
	454	0.0054	0.2042	0.3324	0.3601	0.3601	0.3433	-0.0003
	453.5	0.0056	0.2045	0.3325	0.3598	0.3596	0.3426	-0.0004
	453	0.0058	0.2049	0.3326	0.3596	0.3591	0.3419	-0.0004
	452.5	0.0059	0.2052	0.3327	0.3594	0.3587	0.3413	-0.0004
	452	0.006	0.2056	0.3327	0.3593	0.3583	0.3407	-0.0003
	451.5	0.0062	0.2059	0.3329	0.3589	0.3579	0.3401	-0.0003
	451	0.0064	0.2064	0.3331	0.3587	0.3575	0.3394	-0.0003
	450.5	0.0066	0.2068	0.3333	0.3586	0.357	0.3388	-0.0005
	450	0.0067	0.2071	0.3334	0.3586	0.3566	0.3383	-0.0004
	449.5	0.0068	0.2075	0.3335	0.3584	0.3562	0.3377	-0.0004
	449	0.0069	0.2079	0.3337	0.3582	0.3558	0.3372	-0.0003
	448.5	0.0072	0.2084	0.3339	0.358	0.3556	0.3365	-0.0004
	448	0.0073	0.2088	0.3342	0.358	0.3552	0.336	-0.0004
	447.5	0.0073	0.2092	0.3344	0.3579	0.3549	0.3355	-0.0005
	447	0.0075	0.2096	0.3346	0.3577	0.3546	0.335	-0.0004
	446.5	0.0077	0.2101	0.3348	0.3576	0.3542	0.3345	-0.0004
	446	0.0079	0.2106	0.3351	0.3576	0.354	0.334	-0.0004
	445.5	0.0081	0.211	0.3353	0.3576	0.3538	0.3335	-0.0004
	445	0.0083	0.2115	0.3356	0.3576	0.3536	0.3331	-0.0004
	444.5	0.0085	0.2119	0.3359	0.3575	0.3532	0.3326	-0.0004
	444	0.0086	0.2124	0.3362	0.3575	0.353	0.3322	-0.0004
	443.5	0.0087	0.2128	0.3364	0.3575	0.3527	0.3318	-0.0004
	443	0.0089	0.2134	0.3368	0.3576	0.3525	0.3314	-0.0005
	442.5	0.0092	0.2139	0.3371	0.3575	0.3524	0.331	-0.0005
	442	0.0093	0.2145	0.3373	0.3576	0.3522	0.3306	-0.0004
	441.5	0.0095	0.215	0.3377	0.3577	0.352	0.3303	-0.0004
	441	0.0096	0.2155	0.338	0.3576	0.3519	0.33	-0.0004
	440.5	0.0098	0.2161	0.3384	0.3576	0.3517	0.3297	-0.0004
	440	0.0101	0.2168	0.3388	0.3577	0.3516	0.3294	-0.0005
	439.5	0.0102	0.2173	0.3391	0.3578	0.3515	0.3291	-0.0005
	439	0.0104	0.2177	0.3394	0.3579	0.3514	0.3288	-0.0005
	438.5	0.0106	0.2183	0.3398	0.358	0.3512	0.3286	-0.0004
	438	0.0107	0.2189	0.3402	0.3581	0.3511	0.3283	-0.0004
	437.5	0.0109	0.2194	0.3405	0.3582	0.351	0.3281	-0.0004
	437	0.0112	0.2199	0.3409	0.3583	0.351	0.3278	-0.0005
	436.5	0.0113	0.2205	0.3413	0.3585	0.3509	0.3276	-0.0005
	436	0.0115	0.2211	0.3417	0.3587	0.3509	0.3274	-0.0004
	435.5	0.0117	0.2217	0.342	0.3588	0.3509	0.3273	-0.0004
	435	0.0119	0.2223	0.3424	0.3589	0.3509	0.3271	-0.0004
	434.5	0.0121	0.2228	0.3428	0.3591	0.351	0.3269	-0.0004
	434	0.0124	0.2234	0.3432	0.3593	0.351	0.3268	-0.0003
	433.5	0.0125	0.224	0.3435	0.3595	0.3509	0.3267	-0.0004
	433	0.0127	0.2247	0.3439	0.3597	0.3509	0.3266	-0.0004
	432.5	0.0129	0.2252	0.3445	0.3599	0.351	0.3265	-0.0006
	432	0.0132	0.2259	0.3449	0.3601	0.3511	0.3264	-0.0005
	431.5	0.0134	0.2266	0.3455	0.3604	0.3512	0.3263	-0.0004
	431	0.0136	0.2272	0.3459	0.3606	0.3512	0.3263	-0.0004
	430.5	0.0139	0.2278	0.3465	0.3609	0.3513	0.3262	-0.0005
	430	0.0141	0.2284	0.3469	0.3611	0.3514	0.3262	-0.0005
	429.5	0.0143	0.229	0.3473	0.3614	0.3516	0.3262	-0.0005
	429	0.0144	0.2298	0.3479	0.3617	0.3518	0.3262	-0.0005
	428.5	0.0146	0.2303	0.3483	0.3621	0.3519	0.3262	-0.0004
	428	0.0148	0.231	0.3487	0.3624	0.3521	0.3263	-0.0004
	427.5	0.015	0.2316	0.3493	0.3627	0.3522	0.3263	-0.0005
	427	0.0153	0.2322	0.3498	0.363	0.3524	0.3264	-0.0005
	426.5	0.0155	0.233	0.3505	0.3633	0.3526	0.3265	-0.0004
	426	0.0157	0.2336	0.3509	0.3638	0.3529	0.3265	-0.0003
	425.5	0.016	0.2344	0.3514	0.3642	0.353	0.3265	-0.0003
	425	0.0162	0.2351	0.352	0.3646	0.3532	0.3267	-0.0005
	424.5	0.0164	0.2358	0.3526	0.365	0.3534	0.3269	-0.0006
	424	0.0167	0.2365	0.3532	0.3653	0.3537	0.327	-0.0005
	423.5	0.0169	0.2373	0.3538	0.3657	0.354	0.3272	-0.0004
	423	0.0172	0.238	0.3544	0.3662	0.3544	0.3274	-0.0004
	422.5	0.0174	0.2388	0.3551	0.3667	0.3547	0.3275	-0.0004
	422	0.0176	0.2396	0.3555	0.3671	0.3551	0.3277	-0.0005
	421.5	0.0178	0.2403	0.3562	0.3675	0.3554	0.328	-0.0004
	421	0.0181	0.2411	0.357	0.3682	0.3558	0.3282	-0.0004
	420.5	0.0185	0.2418	0.3578	0.3687	0.3561	0.3285	-0.0004
	420	0.0187	0.2427	0.3585	0.3692	0.3565	0.3287	-0.0005
	419.5	0.0188	0.2435	0.359	0.3697	0.3568	0.329	-0.0005
	419	0.0191	0.2443	0.3597	0.3701	0.3574	0.3293	-0.0005
	418.5	0.0194	0.245	0.3604	0.3707	0.3578	0.3296	-0.0005
	418	0.0197	0.2458	0.3611	0.3712	0.3582	0.33	-0.0005
	417.5	0.0199	0.2466	0.3618	0.3718	0.3586	0.3303	-0.0006
	417	0.0203	0.2475	0.3624	0.3725	0.3591	0.3306	-0.0005
	416.5	0.0205	0.2483	0.3633	0.3731	0.3596	0.331	-0.0005
	416	0.0207	0.2491	0.3641	0.3738	0.3601	0.3314	-0.0005
	415.5	0.021	0.25	0.3648	0.3743	0.3606	0.3317	-0.0005
	415	0.0213	0.2509	0.3655	0.3749	0.3612	0.3322	-0.0005
	414.5	0.0216	0.2517	0.3662	0.3755	0.3617	0.3327	-0.0005
	414	0.022	0.2525	0.3671	0.3762	0.3622	0.3331	-0.0005
	413.5	0.0222	0.2534	0.3679	0.3769	0.3627	0.3335	-0.0005
	413	0.0224	0.2544	0.3687	0.3776	0.3632	0.3339	-0.0005
	412.5	0.0226	0.2553	0.3696	0.3784	0.3638	0.3344	-0.0006
	412	0.023	0.2562	0.3705	0.3792	0.3645	0.335	-0.0005
	411.5	0.0233	0.2572	0.3714	0.3799	0.3651	0.3354	-0.0005
	411	0.0236	0.2581	0.3721	0.3805	0.3657	0.336	-0.0005
	410.5	0.0239	0.2591	0.373	0.3813	0.3664	0.3365	-0.0005
	410	0.0241	0.26	0.374	0.382	0.3672	0.3371	-0.0005
	409.5	0.0244	0.2609	0.3749	0.3829	0.368	0.3376	-0.0006
	409	0.0247	0.2619	0.3758	0.3837	0.3687	0.3382	-0.0006
	408.5	0.0251	0.2629	0.3767	0.3846	0.3693	0.3388	-0.0005
	408	0.0254	0.2638	0.3776	0.3854	0.37	0.3394	-0.0005
	407.5	0.0256	0.2648	0.3786	0.3863	0.3707	0.3401	-0.0005
	407	0.0258	0.2658	0.3795	0.3871	0.3714	0.3408	-0.0005
	406.5	0.0262	0.2668	0.3805	0.388	0.3721	0.3415	-0.0005
	406	0.0267	0.2681	0.3816	0.389	0.3729	0.3422	-0.0006
	405.5	0.027	0.2692	0.3827	0.3899	0.3738	0.3429	-0.0005
	405	0.0272	0.2701	0.3837	0.3909	0.3746	0.3435	-0.0005
	404.5	0.0276	0.2711	0.3847	0.3917	0.3754	0.3442	-0.0006
	404	0.0279	0.2724	0.3858	0.3927	0.3763	0.3451	-0.0006
	403.5	0.0282	0.2735	0.387	0.3937	0.3773	0.346	-0.0005
	403	0.0285	0.2747	0.3883	0.3949	0.3783	0.3468	-0.0005
	402.5	0.0289	0.2757	0.3895	0.3959	0.3792	0.3475	-0.0005
	402	0.0291	0.2768	0.3905	0.397	0.38	0.3484	-0.0006
	401.5	0.0296	0.278	0.3917	0.3983	0.3811	0.3492	-0.0006
	401	0.03	0.2793	0.3928	0.3993	0.3821	0.35	-0.0007
	400.5	0.0303	0.2805	0.394	0.4004	0.3832	0.3508	-0.0007
	400	0.0307	0.2814	0.3948	0.4011	0.384	0.3515	-0.0007

## Sheet: Fig 3b
	Wave length (nm)	0% NaOCl	1% NaOCl	3% NaOCl	5% NaOCl	10% NaOCl	20% NaOCl	Reagent blank
	800	-0.0007	0.0871	0.1195	0.1307	0.1137	0.094	-0.0011
	799.5	-0.0007	0.0872	0.1197	0.1309	0.1139	0.0942	-0.0011
	799	-0.0007	0.0875	0.1201	0.1312	0.1143	0.0944	-0.0011
	798.5	-0.0006	0.088	0.1206	0.1318	0.1147	0.0948	-0.0012
	798	-0.0007	0.0883	0.121	0.1323	0.1151	0.0951	-0.0012
	797.5	-0.0006	0.0887	0.1216	0.1329	0.1156	0.0956	-0.0012
	797	-0.0006	0.089	0.1221	0.1334	0.1161	0.0959	-0.0012
	796.5	-0.0006	0.0893	0.1225	0.1339	0.1165	0.0963	-0.0012
	796	-0.0006	0.0897	0.123	0.1344	0.1169	0.0967	-0.0012
	795.5	-0.0006	0.0901	0.1235	0.1349	0.1174	0.0971	-0.0012
	795	-0.0006	0.0904	0.124	0.1355	0.1178	0.0974	-0.0012
	794.5	-0.0006	0.0908	0.1245	0.136	0.1183	0.0978	-0.0011
	794	-0.0006	0.0911	0.1249	0.1365	0.1187	0.0982	-0.0011
	793.5	-0.0006	0.0915	0.1254	0.137	0.1193	0.0986	-0.0012
	793	-0.0007	0.0917	0.1258	0.1374	0.1196	0.0989	-0.0011
	792.5	-0.0006	0.0921	0.1264	0.138	0.1201	0.0993	-0.001
	792	-0.0006	0.0925	0.1268	0.1385	0.1206	0.0997	-0.0011
	791.5	-0.0006	0.0928	0.1273	0.139	0.121	0.1001	-0.0011
	791	-0.0006	0.0932	0.1278	0.1395	0.1215	0.1004	-0.0012
	790.5	-0.0007	0.0935	0.1282	0.14	0.1219	0.1008	-0.0012
	790	-0.0006	0.0938	0.1287	0.1404	0.1223	0.1011	-0.0012
	789.5	-0.0006	0.0941	0.1292	0.141	0.1228	0.1015	-0.0012
	789	-0.0006	0.0945	0.1296	0.1416	0.1233	0.102	-0.0011
	788.5	-0.0007	0.0949	0.1301	0.142	0.1237	0.1023	-0.0011
	788	-0.0006	0.0953	0.1306	0.1425	0.1242	0.1027	-0.0011
	787.5	-0.0006	0.0956	0.1311	0.1431	0.1247	0.1031	-0.0012
	787	-0.0006	0.096	0.1315	0.1436	0.1251	0.1035	-0.0012
	786.5	-0.0006	0.0964	0.132	0.1441	0.1255	0.1039	-0.0012
	786	-0.0006	0.0967	0.1325	0.1445	0.1259	0.1043	-0.0011
	785.5	-0.0006	0.0971	0.133	0.1451	0.1265	0.1047	-0.0013
	785	-0.0006	0.0975	0.1334	0.1456	0.127	0.1052	-0.0013
	784.5	-0.0006	0.0978	0.134	0.1462	0.1274	0.1056	-0.0012
	784	-0.0006	0.0981	0.1344	0.1467	0.1278	0.1059	-0.0012
	783.5	-0.0006	0.0985	0.1348	0.1473	0.1283	0.1064	-0.0012
	783	-0.0005	0.099	0.1354	0.1479	0.1289	0.1069	-0.0011
	782.5	-0.0006	0.0992	0.1358	0.1483	0.1293	0.1071	-0.0011
	782	-0.0006	0.0995	0.1362	0.1488	0.1297	0.1075	-0.0011
	781.5	-0.0006	0.0999	0.1367	0.1493	0.1302	0.108	-0.0011
	781	-0.0007	0.1002	0.1372	0.1498	0.1306	0.1083	-0.0011
	780.5	-0.0008	0.1005	0.1376	0.1502	0.131	0.1086	-0.0011
	780	-0.0007	0.1009	0.1381	0.1507	0.1315	0.1091	-0.0012
	779.5	-0.0007	0.1013	0.1386	0.1512	0.132	0.1094	-0.0011
	779	-0.0007	0.1016	0.139	0.1518	0.1325	0.1098	-0.001
	778.5	-0.0007	0.102	0.1395	0.1524	0.1329	0.1102	-0.0011
	778	-0.0007	0.1024	0.14	0.1529	0.1334	0.1107	-0.0011
	777.5	-0.0007	0.1028	0.1405	0.1533	0.1338	0.1111	-0.0012
	777	-0.0006	0.1031	0.1409	0.1537	0.1342	0.1114	-0.0012
	776.5	-0.0006	0.1033	0.1413	0.1542	0.1347	0.1118	-0.0011
	776	-0.0006	0.1037	0.1417	0.1547	0.1351	0.1122	-0.0011
	775.5	-0.0005	0.104	0.1422	0.1553	0.1356	0.1126	-0.001
	775	-0.0005	0.1044	0.1426	0.1559	0.136	0.1129	-0.001
	774.5	-0.0005	0.1047	0.1431	0.1563	0.1364	0.1133	-0.0011
	774	-0.0004	0.105	0.1435	0.1567	0.1369	0.1137	-0.0011
	773.5	-0.0005	0.1053	0.1438	0.157	0.1372	0.114	-0.0011
	773	-0.0004	0.1057	0.1444	0.1576	0.1377	0.1144	-0.0011
	772.5	-0.0004	0.1061	0.1448	0.1581	0.1382	0.1148	-0.0011
	772	-0.0003	0.1066	0.1453	0.1586	0.1386	0.1152	-0.001
	771.5	-0.0003	0.1068	0.1458	0.1591	0.1391	0.1156	-0.0009
	771	-0.0004	0.107	0.1462	0.1594	0.1395	0.1158	-0.001
	770.5	-0.0004	0.1074	0.1466	0.1599	0.1399	0.1162	-0.0012
	770	-0.0004	0.1078	0.1471	0.1605	0.1404	0.1167	-0.0011
	769.5	-0.0005	0.108	0.1474	0.1609	0.1407	0.117	-0.0011
	769	-0.0004	0.1084	0.1479	0.1615	0.1412	0.1174	-0.001
	768.5	-0.0004	0.1087	0.1483	0.1619	0.1416	0.1177	-0.001
	768	-0.0004	0.109	0.1487	0.1623	0.142	0.118	-0.0011
	767.5	-0.0005	0.1093	0.1491	0.1627	0.1424	0.1184	-0.0011
	767	-0.0004	0.1097	0.1496	0.1632	0.1428	0.1188	-0.0011
	766.5	-0.0004	0.11	0.15	0.1637	0.1433	0.1192	-0.0011
	766	-0.0004	0.1104	0.1505	0.1643	0.1438	0.1196	-0.0011
	765.5	-0.0004	0.1107	0.1509	0.1648	0.1442	0.12	-0.0011
	765	-0.0004	0.111	0.1513	0.1652	0.1446	0.1203	-0.001
	764.5	-0.0003	0.1114	0.1518	0.1657	0.1451	0.1208	-0.001
	764	-0.0003	0.1118	0.1523	0.1662	0.1456	0.1212	-0.0011
	763.5	-0.0004	0.1122	0.1527	0.1666	0.1459	0.1215	-0.0012
	763	-0.0005	0.1124	0.1531	0.167	0.1462	0.1217	-0.0012
	762.5	-0.0005	0.1127	0.1536	0.1674	0.1467	0.1221	-0.0011
	762	-0.0005	0.1131	0.154	0.1679	0.1471	0.1225	-0.0012
	761.5	-0.0004	0.1135	0.1544	0.1684	0.1476	0.123	-0.0011
	761	-0.0005	0.1138	0.1549	0.1688	0.148	0.1233	-0.0012
	760.5	-0.0006	0.114	0.1552	0.1693	0.1483	0.1236	-0.0011
	760	-0.0006	0.1144	0.1557	0.1697	0.1488	0.1239	-0.0011
	759.5	-0.0007	0.1151	0.1563	0.1701	0.1492	0.1242	-0.0011
	759	-0.0008	0.1158	0.157	0.1705	0.1497	0.1245	-0.0012
	758.5	-0.0008	0.1164	0.1575	0.171	0.1501	0.1248	-0.0013
	758	-0.0008	0.1167	0.1579	0.1715	0.1505	0.1252	-0.0013
	757.5	-0.0008	0.1171	0.1584	0.1721	0.151	0.1256	-0.0013
	757	-0.0008	0.1173	0.1588	0.1725	0.1513	0.1258	-0.0013
	756.5	-0.0009	0.1176	0.1591	0.1729	0.1517	0.1261	-0.0012
	756	-0.0009	0.118	0.1596	0.1734	0.1521	0.1265	-0.0012
	755.5	-0.0008	0.1185	0.1601	0.1739	0.1526	0.1269	-0.0013
	755	-0.0008	0.1188	0.1606	0.1743	0.153	0.1273	-0.0012
	754.5	-0.0008	0.1191	0.161	0.1747	0.1534	0.1277	-0.0012
	754	-0.0008	0.1194	0.1613	0.1751	0.1537	0.128	-0.0013
	753.5	-0.0009	0.1196	0.1617	0.1755	0.1542	0.1283	-0.0013
	753	-0.0009	0.1199	0.1622	0.1759	0.1545	0.1286	-0.0012
	752.5	-0.0009	0.1202	0.1626	0.1764	0.1549	0.129	-0.0012
	752	-0.0009	0.1206	0.1629	0.1768	0.1553	0.1292	-0.0013
	751.5	-0.0008	0.121	0.1635	0.1774	0.1559	0.1297	-0.0013
	751	-0.0009	0.1213	0.1639	0.1778	0.1563	0.13	-0.0013
	750.5	-0.0009	0.1216	0.1643	0.1782	0.1566	0.1304	-0.0013
	750	-0.001	0.1219	0.1647	0.1786	0.1569	0.1306	-0.0013
	749.5	-0.0009	0.1223	0.1651	0.179	0.1573	0.131	-0.0013
	749	-0.001	0.1227	0.1655	0.1795	0.1578	0.1313	-0.0013
	748.5	-0.0009	0.1231	0.166	0.18	0.1582	0.1317	-0.0013
	748	-0.001	0.1233	0.1664	0.1803	0.1585	0.132	-0.0013
	747.5	-0.001	0.1236	0.1668	0.1808	0.1589	0.1324	-0.0013
	747	-0.001	0.1239	0.1673	0.1813	0.1593	0.1327	-0.0013
	746.5	-0.0011	0.1243	0.1677	0.1817	0.1597	0.1331	-0.0014
	746	-0.001	0.1247	0.1682	0.1823	0.1602	0.1335	-0.0014
	745.5	-0.001	0.1251	0.1686	0.1827	0.1606	0.1338	-0.0013
	745	-0.0011	0.1254	0.169	0.1831	0.161	0.1342	-0.0014
	744.5	-0.0012	0.1257	0.1694	0.1835	0.1614	0.1345	-0.0014
	744	-0.0011	0.1261	0.17	0.1841	0.1619	0.135	-0.0015
	743.5	-0.001	0.1265	0.1705	0.1847	0.1623	0.1354	-0.0014
	743	-0.001	0.1269	0.171	0.1851	0.1628	0.1358	-0.0014
	742.5	-0.0011	0.1272	0.1715	0.1855	0.1632	0.1362	-0.0014
	742	-0.0011	0.1276	0.1719	0.186	0.1636	0.1365	-0.0014
	741.5	-0.001	0.128	0.1724	0.1866	0.1641	0.1369	-0.0014
	741	-0.001	0.1283	0.1728	0.187	0.1645	0.1373	-0.0014
	740.5	-0.001	0.1287	0.1733	0.1876	0.165	0.1377	-0.0014
	740	-0.001	0.1291	0.1738	0.188	0.1654	0.1381	-0.0014
	739.5	-0.0009	0.1294	0.1743	0.1886	0.1659	0.1385	-0.0014
	739	-0.0009	0.1298	0.1748	0.189	0.1663	0.1389	-0.0014
	738.5	-0.0009	0.1302	0.1753	0.1896	0.1668	0.1393	-0.0015
	738	-0.0009	0.1306	0.1758	0.1902	0.1673	0.1398	-0.0015
	737.5	-0.0009	0.1309	0.1762	0.1906	0.1678	0.1401	-0.0015
	737	-0.001	0.1313	0.1766	0.191	0.1681	0.1404	-0.0014
	736.5	-0.0009	0.1317	0.1771	0.1915	0.1685	0.1408	-0.0015
	736	-0.0009	0.132	0.1776	0.192	0.169	0.1412	-0.0015
	735.5	-0.0009	0.1324	0.178	0.1925	0.1694	0.1416	-0.0015
	735	-0.0009	0.1327	0.1784	0.1929	0.1697	0.1419	-0.0014
	734.5	-0.0009	0.1331	0.1789	0.1934	0.1702	0.1423	-0.0014
	734	-0.0008	0.1336	0.1795	0.194	0.1707	0.1427	-0.0014
	733.5	-0.0009	0.1338	0.1799	0.1944	0.1711	0.143	-0.0014
	733	-0.0008	0.1342	0.1803	0.1948	0.1715	0.1434	-0.0014
	732.5	-0.0008	0.1346	0.1808	0.1953	0.1719	0.1437	-0.0014
	732	-0.0008	0.1349	0.1813	0.1957	0.1723	0.1441	-0.0014
	731.5	-0.0008	0.1352	0.1817	0.1962	0.1727	0.1445	-0.0014
	731	-0.0009	0.1356	0.1822	0.1967	0.1732	0.1448	-0.0013
	730.5	-0.0009	0.136	0.1826	0.1972	0.1736	0.1452	-0.0013
	730	-0.0009	0.1363	0.1831	0.1977	0.174	0.1456	-0.0013
	729.5	-0.0008	0.1367	0.1836	0.1983	0.1745	0.1461	-0.0013
	729	-0.0008	0.137	0.1841	0.1988	0.175	0.1464	-0.0013
	728.5	-0.0008	0.1374	0.1845	0.1992	0.1754	0.1467	-0.0013
	728	-0.0009	0.1377	0.1849	0.1995	0.1757	0.147	-0.0014
	727.5	-0.0009	0.1381	0.1854	0.2001	0.1762	0.1474	-0.0014
	727	-0.0009	0.1384	0.1858	0.2005	0.1766	0.1478	-0.0014
	726.5	-0.0009	0.1388	0.1862	0.2009	0.1769	0.1481	-0.0014
	726	-0.0009	0.1391	0.1867	0.2014	0.1774	0.1485	-0.0015
	725.5	-0.0009	0.1394	0.1871	0.2019	0.1777	0.1487	-0.0014
	725	-0.0008	0.1398	0.1876	0.2024	0.1781	0.1492	-0.0014
	724.5	-0.0008	0.1402	0.1881	0.2029	0.1786	0.1496	-0.0014
	724	-0.0009	0.1406	0.1885	0.2033	0.1791	0.1499	-0.0013
	723.5	-0.0009	0.141	0.189	0.2038	0.1795	0.1503	-0.0014
	723	-0.0008	0.1414	0.1895	0.2044	0.18	0.1507	-0.0014
	722.5	-0.0008	0.1417	0.1899	0.2048	0.1804	0.151	-0.0014
	722	-0.0008	0.142	0.1903	0.2052	0.1808	0.1514	-0.0014
	721.5	-0.0008	0.1424	0.1908	0.2058	0.1813	0.1518	-0.0014
	721	-0.0008	0.1428	0.1913	0.2063	0.1818	0.1523	-0.0014
	720.5	-0.0008	0.1431	0.1918	0.2068	0.1822	0.1526	-0.0014
	720	-0.0008	0.1435	0.1923	0.2073	0.1826	0.153	-0.0014
	719.5	-0.0008	0.1439	0.1927	0.2077	0.183	0.1534	-0.0014
	719	-0.0009	0.1441	0.193	0.2081	0.1834	0.1536	-0.0013
	718.5	-0.0009	0.1445	0.1935	0.2086	0.1838	0.154	-0.0013
	718	-0.0009	0.1448	0.1939	0.209	0.1842	0.1543	-0.0013
	717.5	-0.0009	0.1452	0.1944	0.2095	0.1846	0.1547	-0.0013
	717	-0.0009	0.1455	0.1948	0.21	0.185	0.1551	-0.0014
	716.5	-0.0009	0.1458	0.1952	0.2104	0.1854	0.1554	-0.0014
	716	-0.0008	0.1462	0.1957	0.2108	0.1858	0.1558	-0.0014
	715.5	-0.0009	0.1465	0.196	0.2112	0.1861	0.156	-0.0014
	715	-0.0009	0.1468	0.1964	0.2117	0.1865	0.1564	-0.0014
	714.5	-0.0009	0.1472	0.1969	0.2121	0.1869	0.1567	-0.0014
	714	-0.0009	0.1476	0.1973	0.2126	0.1873	0.1571	-0.0014
	713.5	-0.0008	0.1479	0.1977	0.213	0.1877	0.1574	-0.0014
	713	-0.0008	0.1483	0.1982	0.2136	0.1882	0.1579	-0.0014
	712.5	-0.0008	0.1486	0.1987	0.214	0.1887	0.1582	-0.0014
	712	-0.0009	0.1488	0.199	0.2144	0.1889	0.1584	-0.0015
	711.5	-0.0009	0.1491	0.1994	0.2148	0.1893	0.1588	-0.0016
	711	-0.0009	0.1495	0.1998	0.2152	0.1898	0.1592	-0.0015
	710.5	-0.0009	0.1498	0.2002	0.2157	0.1902	0.1595	-0.0015
	710	-0.0009	0.1501	0.2006	0.2161	0.1906	0.1598	-0.0015
	709.5	-0.0008	0.1505	0.2011	0.2166	0.191	0.1602	-0.0015
	709	-0.0008	0.1509	0.2015	0.2171	0.1914	0.1605	-0.0016
	708.5	-0.0008	0.1512	0.2019	0.2175	0.1918	0.1609	-0.0016
	708	-0.0008	0.1515	0.2022	0.2179	0.1921	0.1612	-0.0016
	707.5	-0.0008	0.1518	0.2027	0.2183	0.1925	0.1615	-0.0016
	707	-0.0009	0.152	0.2031	0.2186	0.1928	0.1618	-0.0016
	706.5	-0.0009	0.1524	0.2035	0.2191	0.1932	0.1621	-0.0017
	706	-0.0008	0.1528	0.2039	0.2195	0.1936	0.1625	-0.0017
	705.5	-0.0008	0.1531	0.2043	0.2199	0.194	0.1628	-0.0016
	705	-0.0009	0.1534	0.2047	0.2204	0.1944	0.1631	-0.0017
	704.5	-0.0008	0.1538	0.2051	0.2208	0.1948	0.1635	-0.0017
	704	-0.0008	0.1541	0.2056	0.2213	0.1953	0.1639	-0.0017
	703.5	-0.0007	0.1545	0.206	0.2218	0.1957	0.1643	-0.0018
	703	-0.0008	0.1547	0.2064	0.2222	0.196	0.1645	-0.0017
	702.5	-0.0008	0.1551	0.2068	0.2226	0.1964	0.1648	-0.0018
	702	-0.0009	0.1554	0.2071	0.223	0.1968	0.1651	-0.0018
	701.5	-0.0009	0.1557	0.2076	0.2235	0.1973	0.1656	-0.0018
	701	-0.0009	0.156	0.208	0.2239	0.1976	0.1659	-0.0018
	700.5	-0.0009	0.1564	0.2084	0.2243	0.1979	0.1662	-0.0017
	700	-0.0008	0.1567	0.2088	0.2248	0.1984	0.1666	-0.0018
	699.5	-0.0008	0.1571	0.2093	0.2252	0.1989	0.167	-0.0017
	699	-0.0009	0.1573	0.2097	0.2256	0.1993	0.1672	-0.0018
	698.5	-0.0008	0.1578	0.2102	0.2262	0.1997	0.1677	-0.0019
	698	-0.0008	0.158	0.2105	0.2265	0.2	0.1679	-0.0019
	697.5	-0.0008	0.1584	0.2108	0.2269	0.2003	0.1682	-0.0019
	697	-0.0009	0.1587	0.2112	0.2273	0.2007	0.1685	-0.0019
	696.5	-0.0008	0.159	0.2117	0.2278	0.2011	0.1689	-0.0019
	696	-0.0008	0.1593	0.212	0.2282	0.2014	0.1692	-0.002
	695.5	-0.0009	0.1596	0.2124	0.2285	0.2018	0.1694	-0.0019
	695	-0.0009	0.16	0.2128	0.229	0.2022	0.1698	-0.0018
	694.5	-0.0009	0.1602	0.2131	0.2293	0.2025	0.1701	-0.0019
	694	-0.0009	0.1605	0.2135	0.2297	0.2028	0.1704	-0.0019
	693.5	-0.0008	0.1609	0.214	0.2302	0.2033	0.1708	-0.0019
	693	-0.0008	0.1613	0.2145	0.2307	0.2037	0.1712	-0.0019
	692.5	-0.0008	0.1615	0.2148	0.231	0.204	0.1714	-0.0018
	692	-0.0008	0.1618	0.2151	0.2314	0.2044	0.1717	-0.0018
	691.5	-0.0008	0.1622	0.2156	0.2319	0.2049	0.1721	-0.0019
	691	-0.0008	0.1625	0.216	0.2323	0.2053	0.1725	-0.0018
	690.5	-0.0009	0.1627	0.2163	0.2326	0.2055	0.1727	-0.0018
	690	-0.0009	0.163	0.2166	0.233	0.2059	0.173	-0.0018
	689.5	-0.0009	0.1633	0.2171	0.2334	0.2063	0.1734	-0.0019
	689	-0.0009	0.1637	0.2175	0.2339	0.2067	0.1737	-0.0019
	688.5	-0.0009	0.1639	0.2178	0.2342	0.207	0.174	-0.0018
	688	-0.0009	0.1642	0.2181	0.2346	0.2073	0.1743	-0.0018
	687.5	-0.0009	0.1645	0.2186	0.235	0.2077	0.1746	-0.0018
	687	-0.0008	0.1649	0.219	0.2355	0.2081	0.1749	-0.0019
	686.5	-0.0008	0.1651	0.2193	0.2359	0.2084	0.1752	-0.0018
	686	-0.0008	0.1655	0.2197	0.2363	0.2088	0.1755	-0.0018
	685.5	-0.0009	0.1657	0.2201	0.2366	0.2091	0.1758	-0.0019
	685	-0.0009	0.1661	0.2205	0.237	0.2095	0.1762	-0.0018
	684.5	-0.0009	0.1664	0.2208	0.2374	0.2099	0.1765	-0.0019
	684	-0.0009	0.1667	0.2212	0.2378	0.2102	0.1768	-0.0019
	683.5	-0.0009	0.167	0.2216	0.2382	0.2106	0.1771	-0.0019
	683	-0.0009	0.1673	0.2219	0.2386	0.2109	0.1774	-0.0019
	682.5	-0.001	0.1675	0.2223	0.2389	0.2113	0.1777	-0.0019
	682	-0.0009	0.1679	0.2228	0.2394	0.2117	0.1781	-0.0019
	681.5	-0.0008	0.1682	0.2231	0.2398	0.2121	0.1784	-0.0019
	681	-0.0008	0.1686	0.2235	0.2402	0.2125	0.1788	-0.0019
	680.5	-0.0008	0.1689	0.2239	0.2406	0.2129	0.1791	-0.0019
	680	-0.0008	0.1692	0.2242	0.241	0.2132	0.1794	-0.0019
	679.5	-0.0008	0.1695	0.2246	0.2413	0.2135	0.1797	-0.0019
	679	-0.0008	0.1697	0.225	0.2417	0.2139	0.18	-0.0018
	678.5	-0.0008	0.17	0.2254	0.2422	0.2143	0.1804	-0.0019
	678	-0.0008	0.1704	0.2257	0.2426	0.2147	0.1808	-0.0019
	677.5	-0.0008	0.1706	0.2261	0.2429	0.2151	0.1811	-0.0019
	677	-0.0008	0.1709	0.2264	0.2433	0.2154	0.1813	-0.0018
	676.5	-0.0008	0.1712	0.2267	0.2437	0.2157	0.1816	-0.0018
	676	-0.0009	0.1715	0.2271	0.244	0.216	0.1818	-0.0019
	675.5	-0.0008	0.1718	0.2274	0.2444	0.2163	0.1821	-0.0019
	675	-0.0009	0.172	0.2277	0.2446	0.2165	0.1823	-0.0018
	674.5	-0.0009	0.1723	0.228	0.245	0.2169	0.1826	-0.0018
	674	-0.0009	0.1726	0.2284	0.2454	0.2173	0.1829	-0.0018
	673.5	-0.0009	0.1728	0.2287	0.2457	0.2176	0.1832	-0.0019
	673	-0.001	0.173	0.229	0.246	0.2178	0.1834	-0.0018
	672.5	-0.0009	0.1734	0.2294	0.2465	0.2182	0.1838	-0.0018
	672	-0.0008	0.1737	0.2298	0.2469	0.2186	0.1842	-0.0018
	671.5	-0.0008	0.174	0.2301	0.2472	0.219	0.1845	-0.0019
	671	-0.0008	0.1743	0.2304	0.2475	0.2193	0.1848	-0.0019
	670.5	-0.0008	0.1745	0.2307	0.2479	0.2196	0.185	-0.0018
	670	-0.0008	0.1748	0.231	0.2482	0.2199	0.1853	-0.0018
	669.5	-0.0008	0.1751	0.2313	0.2486	0.2202	0.1856	-0.0018
	669	-0.0008	0.1754	0.2317	0.2489	0.2206	0.1858	-0.0019
	668.5	-0.0009	0.1756	0.232	0.2492	0.2209	0.1861	-0.0019
	668	-0.0009	0.1759	0.2323	0.2495	0.2212	0.1864	-0.0019
	667.5	-0.0009	0.1762	0.2327	0.2499	0.2215	0.1867	-0.0018
	667	-0.0009	0.1764	0.233	0.2502	0.2219	0.187	-0.0018
	666.5	-0.0009	0.1767	0.2333	0.2506	0.2222	0.1873	-0.0018
	666	-0.0009	0.177	0.2336	0.2509	0.2225	0.1876	-0.0018
	665.5	-0.0009	0.1773	0.2339	0.2513	0.2228	0.1879	-0.0018
	665	-0.0009	0.1776	0.2342	0.2516	0.2232	0.1882	-0.0019
	664.5	-0.0009	0.1778	0.2346	0.2519	0.2235	0.1885	-0.0018
	664	-0.0009	0.1781	0.2349	0.2523	0.2239	0.1888	-0.0018
	663.5	-0.001	0.1783	0.2352	0.2526	0.2241	0.189	-0.0018
	663	-0.0009	0.1786	0.2356	0.253	0.2245	0.1894	-0.0018
	662.5	-0.0009	0.1789	0.2359	0.2533	0.2248	0.1897	-0.0018
	662	-0.0009	0.1792	0.2362	0.2537	0.2251	0.19	-0.0018
	661.5	-0.001	0.1794	0.2365	0.254	0.2254	0.1901	-0.0018
	661	-0.0009	0.1798	0.2369	0.2544	0.2258	0.1905	-0.0018
	660.5	-0.0009	0.1801	0.2372	0.2547	0.2262	0.1908	-0.0018
	660	-0.0009	0.1804	0.2375	0.2551	0.2265	0.1912	-0.0018
	659.5	-0.0009	0.1807	0.2378	0.2554	0.2268	0.1915	-0.0018
	659	-0.0009	0.1809	0.2381	0.2557	0.2272	0.1918	-0.0018
	658.5	-0.0009	0.1812	0.2384	0.256	0.2275	0.1921	-0.0018
	658	-0.0009	0.1814	0.2387	0.2564	0.2278	0.1924	-0.0019
	657.5	-0.001	0.1816	0.2389	0.2566	0.228	0.1926	-0.0019
	657	-0.001	0.1818	0.2392	0.2569	0.2284	0.1928	-0.0019
	656.5	-0.001	0.1821	0.2394	0.2572	0.2286	0.1931	-0.0019
	656	-0.0009	0.1824	0.2398	0.2576	0.229	0.1935	-0.0019
	655.5	-0.0008	0.1826	0.2401	0.2579	0.2293	0.1938	-0.002
	655	-0.0009	0.1829	0.2404	0.2582	0.2296	0.194	-0.002
	654.5	-0.0009	0.1831	0.2407	0.2585	0.2299	0.1943	-0.0021
	654	-0.0009	0.1833	0.2408	0.2587	0.2301	0.1945	-0.0022
	653.5	-0.001	0.1835	0.2411	0.259	0.2304	0.1947	-0.0022
	653	-0.001	0.1837	0.2413	0.2593	0.2307	0.195	-0.0022
	652.5	-0.001	0.1839	0.2416	0.2596	0.231	0.1953	-0.0023
	652	-0.0009	0.1843	0.242	0.26	0.2314	0.1957	-0.0024
	651.5	-0.0009	0.1845	0.2423	0.2603	0.2318	0.196	-0.0025
	651	-0.0009	0.1848	0.2425	0.2606	0.2321	0.1963	-0.0025
	650.5	-0.0009	0.185	0.2428	0.2609	0.2324	0.1965	-0.0025
	650	-0.0009	0.1852	0.243	0.2612	0.2327	0.1968	-0.0025
	649.5	-0.0009	0.1855	0.2433	0.2615	0.233	0.1971	-0.0025
	649	-0.0009	0.1857	0.2436	0.2617	0.2333	0.1973	-0.0026
	648.5	-0.0009	0.1858	0.2438	0.262	0.2335	0.1975	-0.0027
	648	-0.0009	0.186	0.244	0.2622	0.2338	0.1978	-0.0028
	647.5	-0.0009	0.1862	0.2442	0.2625	0.2341	0.1981	-0.0028
	647	-0.0009	0.1865	0.2446	0.2629	0.2344	0.1984	-0.0028
	646.5	-0.0009	0.1868	0.2448	0.2632	0.2347	0.1987	-0.0029
	646	-0.0009	0.1869	0.245	0.2635	0.235	0.199	-0.0029
	645.5	-0.0009	0.187	0.2452	0.2636	0.2352	0.1992	-0.003
	645	-0.0009	0.1873	0.2455	0.2639	0.2355	0.1995	-0.0029
	644.5	-0.0009	0.1875	0.2457	0.2642	0.2359	0.1998	-0.003
	644	-0.001	0.1877	0.2459	0.2645	0.2362	0.2001	-0.003
	643.5	-0.001	0.1879	0.2462	0.2648	0.2365	0.2003	-0.003
	643	-0.0009	0.1882	0.2465	0.2651	0.2368	0.2007	-0.0031
	642.5	-0.0009	0.1884	0.2467	0.2654	0.2371	0.2009	-0.0031
	642	-0.0009	0.1887	0.247	0.2657	0.2375	0.2013	-0.0031
	641.5	-0.0009	0.1889	0.2473	0.266	0.2378	0.2016	-0.0031
	641	-0.0009	0.1891	0.2475	0.2663	0.2381	0.2018	-0.0031
	640.5	-0.0009	0.1892	0.2477	0.2665	0.2384	0.202	-0.0032
	640	-0.001	0.1894	0.2479	0.2668	0.2387	0.2024	-0.0032
	639.5	-0.0009	0.1897	0.2483	0.2672	0.2391	0.2028	-0.0032
	639	-0.0008	0.19	0.2486	0.2675	0.2394	0.203	-0.0032
	638.5	-0.0008	0.1902	0.2488	0.2678	0.2398	0.2033	-0.0032
	638	-0.0009	0.1903	0.2489	0.2679	0.24	0.2036	-0.0032
	637.5	-0.0009	0.1905	0.2492	0.2682	0.2403	0.2039	-0.0033
	637	-0.0009	0.1907	0.2494	0.2685	0.2406	0.2042	-0.0033
	636.5	-0.001	0.1909	0.2496	0.2687	0.2409	0.2044	-0.0034
	636	-0.001	0.1911	0.2498	0.2691	0.2412	0.2047	-0.0034
	635.5	-0.0009	0.1913	0.2501	0.2694	0.2416	0.205	-0.0033
	635	-0.0009	0.1915	0.2504	0.2697	0.2419	0.2054	-0.0033
	634.5	-0.001	0.1917	0.2506	0.2699	0.2422	0.2056	-0.0033
	634	-0.001	0.1919	0.2508	0.2703	0.2425	0.206	-0.0034
	633.5	-0.0009	0.1921	0.2511	0.2706	0.2429	0.2063	-0.0034
	633	-0.0009	0.1924	0.2514	0.2709	0.2433	0.2067	-0.0035
	632.5	-0.0009	0.1926	0.2517	0.2713	0.2436	0.207	-0.0035
	632	-0.0009	0.1928	0.2519	0.2716	0.244	0.2073	-0.0034
	631.5	-0.0009	0.193	0.2522	0.2719	0.2443	0.2077	-0.0034
	631	-0.0009	0.1933	0.2524	0.2722	0.2447	0.208	-0.0035
	630.5	-0.001	0.1935	0.2527	0.2725	0.245	0.2083	-0.0035
	630	-0.0009	0.1937	0.253	0.2728	0.2454	0.2086	-0.0035
	629.5	-0.0009	0.1939	0.2533	0.2732	0.2457	0.209	-0.0035
	629	-0.0009	0.1941	0.2535	0.2735	0.2461	0.2093	-0.0035
	628.5	-0.0009	0.1945	0.2539	0.2739	0.2466	0.2098	-0.0035
	628	-0.001	0.1946	0.2541	0.2742	0.2469	0.21	-0.0036
	627.5	-0.0009	0.1949	0.2544	0.2746	0.2473	0.2104	-0.0036
	627	-0.0009	0.1951	0.2547	0.275	0.2477	0.2108	-0.0036
	626.5	-0.0009	0.1954	0.255	0.2754	0.2481	0.2112	-0.0036
	626	-0.001	0.1956	0.2553	0.2756	0.2485	0.2115	-0.0037
	625.5	-0.0009	0.1959	0.2557	0.2761	0.2489	0.212	-0.0037
	625	-0.0009	0.1961	0.256	0.2765	0.2494	0.2124	-0.0037
	624.5	-0.0009	0.1964	0.2564	0.2769	0.2498	0.2129	-0.0037
	624	-0.001	0.1966	0.2567	0.2772	0.2502	0.2132	-0.0036
	623.5	-0.001	0.1969	0.257	0.2776	0.2506	0.2136	-0.0036
	623	-0.0009	0.1973	0.2574	0.2781	0.2512	0.2141	-0.0037
	622.5	-0.0009	0.1976	0.2578	0.2786	0.2517	0.2146	-0.0036
	622	-0.0009	0.1979	0.2582	0.2791	0.2522	0.2151	-0.0037
	621.5	-0.0008	0.1982	0.2586	0.2796	0.2527	0.2155	-0.0037
	621	-0.0009	0.1985	0.259	0.28	0.2532	0.2159	-0.0038
	620.5	-0.0009	0.1988	0.2593	0.2805	0.2537	0.2164	-0.0037
	620	-0.001	0.1991	0.2597	0.2809	0.2541	0.2168	-0.0036
	619.5	-0.001	0.1994	0.2602	0.2815	0.2547	0.2173	-0.0036
	619	-0.0009	0.1999	0.2607	0.2821	0.2553	0.2179	-0.0036
	618.5	-0.0009	0.2001	0.2611	0.2826	0.2558	0.2184	-0.0037
	618	-0.0009	0.2005	0.2615	0.2831	0.2563	0.2189	-0.0036
	617.5	-0.0009	0.2009	0.262	0.2836	0.2569	0.2194	-0.0035
	617	-0.001	0.2012	0.2624	0.2841	0.2574	0.2199	-0.0036
	616.5	-0.0009	0.2017	0.263	0.2848	0.2581	0.2205	-0.0035
	616	-0.0009	0.2021	0.2635	0.2854	0.2588	0.221	-0.0035
	615.5	-0.0009	0.2024	0.264	0.286	0.2594	0.2216	-0.0036
	615	-0.001	0.2027	0.2644	0.2865	0.2599	0.2221	-0.0035
	614.5	-0.001	0.2031	0.2649	0.2871	0.2605	0.2226	-0.0035
	614	-0.0009	0.2036	0.2655	0.2878	0.2612	0.2233	-0.0035
	613.5	-0.0009	0.204	0.266	0.2884	0.2618	0.2239	-0.0036
	613	-0.0009	0.2044	0.2666	0.2891	0.2625	0.2245	-0.0036
	612.5	-0.001	0.2048	0.2671	0.2896	0.2631	0.225	-0.0036
	612	-0.0009	0.2053	0.2678	0.2904	0.2639	0.2257	-0.0036
	611.5	-0.0009	0.2058	0.2684	0.2911	0.2646	0.2264	-0.0036
	611	-0.0009	0.2063	0.2691	0.2918	0.2654	0.2271	-0.0035
	610.5	-0.0009	0.2069	0.2697	0.2926	0.2661	0.2278	-0.0035
	610	-0.0009	0.2074	0.2704	0.2934	0.2669	0.2284	-0.0035
	609.5	-0.001	0.2078	0.271	0.2941	0.2675	0.2291	-0.0034
	609	-0.001	0.2083	0.2716	0.2948	0.2683	0.2298	-0.0034
	608.5	-0.001	0.2088	0.2723	0.2956	0.2691	0.2305	-0.0034
	608	-0.0009	0.2095	0.2731	0.2965	0.27	0.2313	-0.0033
	607.5	-0.001	0.21	0.2738	0.2973	0.2708	0.232	-0.0033
	607	-0.001	0.2106	0.2746	0.2982	0.2717	0.2328	-0.0033
	606.5	-0.001	0.2112	0.2754	0.2991	0.2725	0.2336	-0.0033
	606	-0.001	0.2118	0.2761	0.2999	0.2734	0.2343	-0.0033
	605.5	-0.001	0.2125	0.277	0.3009	0.2744	0.2352	-0.0034
	605	-0.001	0.2132	0.2779	0.3019	0.2754	0.2361	-0.0034
	604.5	-0.0009	0.2139	0.2788	0.3029	0.2763	0.237	-0.0033
	604	-0.0009	0.2145	0.2796	0.3038	0.2772	0.2378	-0.0034
	603.5	-0.001	0.2153	0.2805	0.3049	0.2783	0.2387	-0.0034
	603	-0.0009	0.216	0.2815	0.306	0.2794	0.2397	-0.0034
	602.5	-0.0009	0.2168	0.2825	0.3071	0.2804	0.2407	-0.0033
	602	-0.0009	0.2176	0.2834	0.3082	0.2815	0.2416	-0.0033
	601.5	-0.0009	0.2185	0.2844	0.3093	0.2826	0.2426	-0.0033
	601	-0.0008	0.2194	0.2856	0.3106	0.2838	0.2437	-0.0031
	600.5	-0.0008	0.2206	0.2869	0.3118	0.285	0.2447	-0.0022
	600	-0.0008	0.2221	0.2885	0.3133	0.2863	0.2458	-0.0012
	599.5	-0.0008	0.2233	0.2898	0.3146	0.2875	0.2469	-0.0008
	599	-0.0008	0.2242	0.291	0.3159	0.2887	0.248	-0.0008
	598.5	-0.0008	0.2251	0.2921	0.3172	0.29	0.2492	-0.0009
	598	-0.0007	0.226	0.2933	0.3185	0.2912	0.2503	-0.0008
	597.5	-0.0007	0.2269	0.2944	0.3197	0.2924	0.2513	-0.0008
	597	-0.0008	0.2278	0.2955	0.321	0.2936	0.2524	-0.0008
	596.5	-0.0008	0.2288	0.2967	0.3224	0.295	0.2536	-0.0008
	596	-0.0007	0.2298	0.298	0.3239	0.2964	0.2549	-0.0008
	595.5	-0.0007	0.2308	0.2992	0.3252	0.2976	0.2561	-0.0008
	595	-0.0007	0.2318	0.3005	0.3265	0.2989	0.2572	-0.0008
	594.5	-0.0008	0.2328	0.3017	0.3278	0.3002	0.2584	-0.0008
	594	-0.0008	0.2338	0.303	0.3293	0.3016	0.2597	-0.0008
	593.5	-0.0008	0.2348	0.3043	0.3307	0.303	0.2608	-0.0008
	593	-0.0008	0.2359	0.3056	0.3321	0.3043	0.262	-0.0008
	592.5	-0.0008	0.237	0.307	0.3336	0.3057	0.2634	-0.0008
	592	-0.0007	0.2382	0.3084	0.3352	0.3073	0.2648	-0.0008
	591.5	-0.0007	0.2393	0.3098	0.3367	0.3087	0.266	-0.0008
	591	-0.0008	0.2404	0.3112	0.3382	0.3101	0.2673	-0.0009
	590.5	-0.0008	0.2417	0.3128	0.3398	0.3117	0.2687	-0.0009
	590	-0.0007	0.2429	0.3143	0.3415	0.3132	0.2701	-0.0008
	589.5	-0.0007	0.244	0.3157	0.3429	0.3147	0.2714	-0.0008
	589	-0.0008	0.2452	0.317	0.3445	0.3161	0.2728	-0.0008
	588.5	-0.0008	0.2465	0.3186	0.3461	0.3176	0.2742	-0.0008
	588	-0.0008	0.2477	0.3201	0.3478	0.3192	0.2756	-0.0008
	587.5	-0.0007	0.249	0.3216	0.3495	0.3209	0.2772	-0.0008
	587	-0.0008	0.2502	0.3231	0.3511	0.3224	0.2785	-0.0009
	586.5	-0.0008	0.2515	0.3247	0.3527	0.3239	0.2799	-0.0008
	586	-0.0007	0.2529	0.3264	0.3545	0.3257	0.2814	-0.0008
	585.5	-0.0007	0.2543	0.328	0.3563	0.3274	0.283	-0.0008
	585	-0.0008	0.2555	0.3295	0.3579	0.3289	0.2843	-0.0008
	584.5	-0.0008	0.257	0.3312	0.3597	0.3305	0.2859	-0.0007
	584	-0.0008	0.2583	0.3329	0.3615	0.3322	0.2874	-0.0007
	583.5	-0.0007	0.2598	0.3346	0.3634	0.334	0.2891	-0.0008
	583	-0.0007	0.2611	0.3362	0.3651	0.3356	0.2905	-0.0008
	582.5	-0.0007	0.2626	0.3379	0.3668	0.3372	0.292	-0.0007
	582	-0.0007	0.2641	0.3397	0.3687	0.339	0.2936	-0.0007
	581.5	-0.0007	0.2656	0.3415	0.3705	0.3407	0.2952	-0.0007
	581	-0.0007	0.2671	0.3431	0.3723	0.3423	0.2967	-0.0007
	580.5	-0.0007	0.2685	0.3448	0.374	0.344	0.2982	-0.0006
	580	-0.0007	0.27	0.3466	0.3759	0.3457	0.2998	-0.0006
	579.5	-0.0007	0.2716	0.3484	0.3777	0.3475	0.3014	-0.0006
	579	-0.0007	0.273	0.35	0.3796	0.3492	0.303	-0.0006
	578.5	-0.0008	0.2744	0.3516	0.3812	0.3508	0.3044	-0.0007
	578	-0.0008	0.2759	0.3534	0.3829	0.3523	0.3059	-0.0007
	577.5	-0.0008	0.2775	0.3551	0.3847	0.3539	0.3074	-0.0007
	577	-0.0007	0.2789	0.3567	0.3865	0.3556	0.3089	-0.0007
	576.5	-0.0006	0.2803	0.3583	0.3881	0.3571	0.3103	-0.0007
	576	-0.0007	0.2817	0.36	0.3896	0.3585	0.3116	-0.0007
	575.5	-0.0007	0.2833	0.3618	0.3913	0.3601	0.3131	-0.0006
	575	-0.0007	0.2847	0.3635	0.393	0.3617	0.3145	-0.0006
	574.5	-0.0006	0.2861	0.3651	0.3946	0.3632	0.3158	-0.0006
	574	-0.0007	0.2876	0.3666	0.3961	0.3645	0.3171	-0.0006
	573.5	-0.0007	0.2891	0.3682	0.3978	0.366	0.3185	-0.0007
	573	-0.0007	0.2906	0.3699	0.3994	0.3675	0.3198	-0.0006
	572.5	-0.0007	0.292	0.3714	0.4009	0.3688	0.3211	-0.0007
	572	-0.0006	0.2935	0.373	0.4024	0.3702	0.3224	-0.0006
	571.5	-0.0007	0.2949	0.3745	0.4039	0.3716	0.3236	-0.0007
	571	-0.0006	0.2966	0.3763	0.4056	0.3731	0.325	-0.0007
	570.5	-0.0007	0.2981	0.3778	0.4072	0.3745	0.3263	-0.0006
	570	-0.0007	0.2994	0.3793	0.4086	0.3758	0.3275	-0.0006
	569.5	-0.0007	0.3008	0.3808	0.41	0.377	0.3286	-0.0006
	569	-0.0007	0.3024	0.3824	0.4115	0.3783	0.3299	-0.0007
	568.5	-0.0007	0.3037	0.3839	0.4128	0.3795	0.331	-0.0007
	568	-0.0006	0.3052	0.3854	0.4142	0.3808	0.3321	-0.0006
	567.5	-0.0007	0.3065	0.3867	0.4154	0.3818	0.3331	-0.0006
	567	-0.0007	0.308	0.3882	0.4168	0.3831	0.3342	-0.0006
	566.5	-0.0007	0.3095	0.3897	0.4182	0.3843	0.3354	-0.0006
	566	-0.0007	0.3109	0.3911	0.4195	0.3854	0.3363	-0.0006
	565.5	-0.0007	0.3123	0.3925	0.4208	0.3865	0.3374	-0.0006
	565	-0.0007	0.3138	0.394	0.4221	0.3877	0.3385	-0.0006
	564.5	-0.0007	0.3153	0.3955	0.4234	0.3888	0.3395	-0.0006
	564	-0.0007	0.3167	0.3969	0.4247	0.39	0.3405	-0.0006
	563.5	-0.0007	0.3181	0.3982	0.4258	0.3909	0.3414	-0.0006
	563	-0.0007	0.3196	0.3996	0.4271	0.3919	0.3424	-0.0006
	562.5	-0.0007	0.3211	0.4011	0.4284	0.393	0.3434	-0.0006
	562	-0.0007	0.3227	0.4025	0.4296	0.3941	0.3444	-0.0007
	561.5	-0.0008	0.324	0.4037	0.4306	0.395	0.3452	-0.0006
	561	-0.0007	0.3254	0.405	0.4317	0.3959	0.3461	-0.0006
	560.5	-0.0007	0.3268	0.4064	0.4329	0.3968	0.3469	-0.0006
	560	-0.0007	0.3283	0.4077	0.434	0.3978	0.3478	-0.0006
	559.5	-0.0007	0.3297	0.4089	0.4351	0.3987	0.3487	-0.0006
	559	-0.0007	0.3311	0.4101	0.4361	0.3995	0.3495	-0.0006
	558.5	-0.0006	0.3326	0.4115	0.4372	0.4004	0.3503	-0.0006
	558	-0.0006	0.3341	0.4127	0.4382	0.4012	0.3511	-0.0006
	557.5	-0.0007	0.3353	0.4138	0.4391	0.402	0.3517	-0.0006
	557	-0.0007	0.3367	0.4149	0.4399	0.4027	0.3524	-0.0006
	556.5	-0.0007	0.3381	0.4161	0.4409	0.4035	0.3531	-0.0006
	556	-0.0007	0.3395	0.4173	0.4418	0.4043	0.3539	-0.0006
	555.5	-0.0007	0.3409	0.4184	0.4427	0.4051	0.3546	-0.0006
	555	-0.0007	0.3422	0.4194	0.4435	0.4058	0.3553	-0.0006
	554.5	-0.0006	0.3436	0.4205	0.4444	0.4064	0.356	-0.0006
	554	-0.0006	0.3451	0.4217	0.4453	0.4072	0.3567	-0.0006
	553.5	-0.0006	0.3465	0.4227	0.4461	0.4079	0.3573	-0.0006
	553	-0.0006	0.3478	0.4237	0.4469	0.4086	0.358	-0.0006
	552.5	-0.0006	0.3491	0.4247	0.4477	0.4093	0.3586	-0.0005
	552	-0.0006	0.3506	0.4258	0.4485	0.4099	0.3592	-0.0005
	551.5	-0.0006	0.3521	0.4268	0.4493	0.4106	0.3599	-0.0006
	551	-0.0007	0.3534	0.4278	0.45	0.4113	0.3606	-0.0006
	550.5	-0.0006	0.3548	0.4288	0.4507	0.412	0.3612	-0.0006
	550	-0.0007	0.3561	0.4297	0.4514	0.4125	0.3617	-0.0006
	549.5	-0.0007	0.3576	0.4307	0.4522	0.4132	0.3624	-0.0006
	549	-0.0007	0.3589	0.4316	0.4529	0.4138	0.363	-0.0005
	548.5	-0.0007	0.3602	0.4324	0.4536	0.4144	0.3636	-0.0006
	548	-0.0007	0.3616	0.4333	0.4542	0.415	0.3642	-0.0006
	547.5	-0.0007	0.3629	0.4342	0.4549	0.4156	0.3648	-0.0005
	547	-0.0006	0.3643	0.4351	0.4557	0.4164	0.3655	-0.0006
	546.5	-0.0007	0.3656	0.4359	0.4562	0.4169	0.366	-0.0005
	546	-0.0007	0.367	0.4368	0.4569	0.4175	0.3666	-0.0005
	545.5	-0.0007	0.3685	0.4377	0.4575	0.4181	0.3673	-0.0005
	545	-0.0007	0.3699	0.4385	0.4581	0.4188	0.3679	-0.0006
	544.5	-0.0007	0.3712	0.4393	0.4587	0.4194	0.3685	-0.0006
	544	-0.0007	0.3724	0.44	0.4593	0.4199	0.3691	-0.0006
	543.5	-0.0007	0.3737	0.4408	0.4599	0.4205	0.3697	-0.0006
	543	-0.0007	0.3751	0.4416	0.4605	0.4211	0.3703	-0.0006
	542.5	-0.0006	0.3764	0.4424	0.4612	0.4218	0.371	-0.0006
	542	-0.0006	0.3775	0.443	0.4618	0.4224	0.3716	-0.0005
	541.5	-0.0006	0.3787	0.4437	0.4623	0.4229	0.3722	-0.0005
	541	-0.0006	0.3799	0.4444	0.4628	0.4235	0.3728	-0.0005
	540.5	-0.0007	0.3809	0.445	0.4633	0.424	0.3733	-0.0006
	540	-0.0007	0.382	0.4456	0.4638	0.4245	0.3739	-0.0006
	539.5	-0.0007	0.3831	0.4462	0.4642	0.4251	0.3744	-0.0006
	539	-0.0006	0.3842	0.4468	0.4648	0.4257	0.3751	-0.0005
	538.5	-0.0006	0.3852	0.4474	0.4653	0.4263	0.3757	-0.0006
	538	-0.0007	0.386	0.4478	0.4657	0.4267	0.3762	-0.0006
	537.5	-0.0006	0.387	0.4484	0.4663	0.4273	0.3769	-0.0006
	537	-0.0006	0.3878	0.4489	0.4667	0.4279	0.3774	-0.0006
	536.5	-0.0007	0.3885	0.4493	0.467	0.4283	0.3779	-0.0005
	536	-0.0007	0.3893	0.4497	0.4674	0.4288	0.3785	-0.0006
	535.5	-0.0007	0.3899	0.45	0.4677	0.4293	0.379	-0.0006
	535	-0.0008	0.3905	0.4504	0.4681	0.4297	0.3794	-0.0006
	534.5	-0.0007	0.3912	0.4508	0.4686	0.4303	0.3801	-0.0006
	534	-0.0007	0.3917	0.4511	0.4688	0.4306	0.3805	-0.0006
	533.5	-0.0007	0.3922	0.4514	0.4692	0.431	0.381	-0.0006
	533	-0.0007	0.3928	0.4518	0.4696	0.4315	0.3815	-0.0006
	532.5	-0.0007	0.3932	0.452	0.4699	0.4319	0.382	-0.0006
	532	-0.0007	0.3935	0.4523	0.4702	0.4323	0.3824	-0.0006
	531.5	-0.0007	0.3939	0.4525	0.4704	0.4327	0.3829	-0.0007
	531	-0.0007	0.3943	0.4527	0.4707	0.4331	0.3834	-0.0006
	530.5	-0.0007	0.3946	0.4529	0.4709	0.4335	0.3838	-0.0006
	530	-0.0006	0.3949	0.4531	0.4713	0.4339	0.3843	-0.0006
	529.5	-0.0007	0.395	0.4532	0.4714	0.4342	0.3846	-0.0006
	529	-0.0007	0.3952	0.4533	0.4716	0.4345	0.385	-0.0006
	528.5	-0.0007	0.3954	0.4534	0.4717	0.4348	0.3854	-0.0006
	528	-0.0006	0.3956	0.4536	0.472	0.4352	0.386	-0.0006
	527.5	-0.0006	0.3957	0.4536	0.4722	0.4355	0.3864	-0.0006
	527	-0.0006	0.3958	0.4537	0.4723	0.4357	0.3867	-0.0006
	526.5	-0.0006	0.3958	0.4537	0.4724	0.436	0.387	-0.0006
	526	-0.0007	0.3958	0.4537	0.4725	0.4362	0.3874	-0.0006
	525.5	-0.0006	0.3958	0.4537	0.4726	0.4364	0.3877	-0.0006
	525	-0.0006	0.3958	0.4537	0.4727	0.4367	0.3881	-0.0006
	524.5	-0.0006	0.3958	0.4537	0.4728	0.4369	0.3884	-0.0007
	524	-0.0006	0.3957	0.4537	0.4728	0.4371	0.3886	-0.0006
	523.5	-0.0007	0.3956	0.4535	0.4728	0.4372	0.3889	-0.0006
	523	-0.0007	0.3954	0.4534	0.4728	0.4374	0.3891	-0.0007
	522.5	-0.0007	0.3953	0.4533	0.4728	0.4375	0.3894	-0.0007
	522	-0.0007	0.3951	0.4532	0.4727	0.4376	0.3897	-0.0007
	521.5	-0.0007	0.3949	0.453	0.4727	0.4377	0.3899	-0.0007
	521	-0.0007	0.3948	0.4528	0.4726	0.4378	0.3901	-0.0007
	520.5	-0.0007	0.3945	0.4526	0.4726	0.4379	0.3903	-0.0007
	520	-0.0007	0.3942	0.4524	0.4724	0.4379	0.3905	-0.0007
	519.5	-0.0006	0.394	0.4523	0.4724	0.4381	0.3908	-0.0006
	519	-0.0006	0.3939	0.4521	0.4723	0.4382	0.391	-0.0006
	518.5	-0.0006	0.3936	0.4518	0.4722	0.4381	0.3912	-0.0006
	518	-0.0007	0.3932	0.4515	0.4719	0.4381	0.3912	-0.0006
	517.5	-0.0007	0.3929	0.4512	0.4717	0.4381	0.3914	-0.0006
	517	-0.0007	0.3925	0.4509	0.4716	0.4381	0.3916	-0.0007
	516.5	-0.0007	0.3922	0.4506	0.4713	0.4381	0.3917	-0.0007
	516	-0.0007	0.3918	0.4502	0.4711	0.4381	0.3918	-0.0007
	515.5	-0.0006	0.3915	0.4499	0.471	0.4382	0.392	-0.0006
	515	-0.0006	0.3912	0.4495	0.4707	0.4381	0.3921	-0.0006
	514.5	-0.0006	0.3908	0.4492	0.4705	0.4381	0.3922	-0.0006
	514	-0.0006	0.3904	0.4488	0.4702	0.438	0.3923	-0.0006
	513.5	-0.0006	0.39	0.4484	0.4699	0.438	0.3924	-0.0006
	513	-0.0006	0.3896	0.448	0.4696	0.4379	0.3925	-0.0006
	512.5	-0.0007	0.3891	0.4475	0.4693	0.4378	0.3925	-0.0006
	512	-0.0006	0.3887	0.4472	0.4691	0.4378	0.3927	-0.0006
	511.5	-0.0006	0.3882	0.4467	0.4687	0.4377	0.3928	-0.0006
	511	-0.0006	0.3877	0.4461	0.4684	0.4375	0.3928	-0.0006
	510.5	-0.0007	0.3872	0.4456	0.468	0.4374	0.3929	-0.0006
	510	-0.0006	0.3868	0.4452	0.4678	0.4374	0.393	-0.0006
	509.5	-0.0007	0.3862	0.4446	0.4673	0.4373	0.3929	-0.0006
	509	-0.0006	0.3857	0.4442	0.467	0.4372	0.393	-0.0005
	508.5	-0.0006	0.3851	0.4436	0.4666	0.4371	0.3931	-0.0006
	508	-0.0007	0.3846	0.4431	0.4662	0.4369	0.3932	-0.0006
	507.5	-0.0007	0.3841	0.4426	0.4658	0.4368	0.3932	-0.0007
	507	-0.0006	0.3836	0.4421	0.4655	0.4367	0.3933	-0.0006
	506.5	-0.0006	0.383	0.4415	0.465	0.4366	0.3933	-0.0006
	506	-0.0006	0.3824	0.4409	0.4646	0.4364	0.3934	-0.0007
	505.5	-0.0007	0.3818	0.4402	0.4642	0.4362	0.3934	-0.0007
	505	-0.0006	0.3812	0.4396	0.4637	0.4361	0.3934	-0.0007
	504.5	-0.0007	0.3805	0.4389	0.4633	0.436	0.3934	-0.0006
	504	-0.0007	0.3798	0.4383	0.4628	0.4358	0.3935	-0.0005
	503.5	-0.0007	0.3793	0.4378	0.4624	0.4357	0.3936	-0.0005
	503	-0.0006	0.3786	0.437	0.4619	0.4356	0.3936	-0.0006
	502.5	-0.0006	0.3778	0.4363	0.4615	0.4354	0.3937	-0.0006
	502	-0.0006	0.3772	0.4356	0.461	0.4353	0.3937	-0.0006
	501.5	-0.0006	0.3765	0.435	0.4606	0.4351	0.3937	-0.0006
	501	-0.0006	0.3757	0.4343	0.4601	0.4349	0.3938	-0.0006
	500.5	-0.0006	0.375	0.4335	0.4595	0.4348	0.3938	-0.0006
	500	-0.0006	0.3742	0.4328	0.459	0.4346	0.3939	-0.0007
	499.5	-0.0006	0.3734	0.432	0.4585	0.4345	0.3939	-0.0007
	499	-0.0006	0.3727	0.4313	0.458	0.4343	0.3939	-0.0007
	498.5	-0.0007	0.3719	0.4305	0.4575	0.4341	0.3939	-0.0007
	498	-0.0006	0.3711	0.4298	0.457	0.4339	0.394	-0.0007
	497.5	-0.0006	0.3702	0.429	0.4565	0.4338	0.394	-0.0008
	497	-0.0007	0.3694	0.4283	0.4559	0.4336	0.394	-0.0008
	496.5	-0.0006	0.3685	0.4275	0.4554	0.4334	0.394	-0.0008
	496	-0.0006	0.3676	0.4267	0.4549	0.4332	0.394	-0.0008
	495.5	-0.0006	0.3668	0.4259	0.4543	0.433	0.394	-0.0008
	495	-0.0006	0.3659	0.4252	0.4538	0.4328	0.394	-0.0008
	494.5	-0.0006	0.365	0.4243	0.4532	0.4326	0.394	-0.0009
	494	-0.0005	0.3641	0.4236	0.4528	0.4325	0.3941	-0.0009
	493.5	-0.0005	0.3631	0.4227	0.4522	0.4323	0.3942	-0.001
	493	-0.0007	0.3621	0.4218	0.4516	0.432	0.3941	-0.0011
	492.5	-0.0006	0.3613	0.4211	0.4511	0.4318	0.3941	-0.0011
	492	-0.0006	0.3603	0.4202	0.4505	0.4316	0.3941	-0.0011
	491.5	-0.0006	0.3592	0.4193	0.4499	0.4314	0.3941	-0.0012
	491	-0.0007	0.3581	0.4184	0.4492	0.4311	0.394	-0.0012
	490.5	-0.0008	0.3571	0.4174	0.4485	0.4308	0.3939	-0.0012
	490	-0.0008	0.356	0.4166	0.448	0.4305	0.3939	-0.0013
	489.5	-0.0007	0.355	0.4158	0.4475	0.4304	0.394	-0.0013
	489	-0.0007	0.354	0.4149	0.4469	0.4302	0.3939	-0.0013
	488.5	-0.0007	0.353	0.4141	0.4463	0.43	0.3939	-0.0014
	488	-0.0006	0.3519	0.4132	0.4457	0.4298	0.3939	-0.0014
	487.5	-0.0007	0.3508	0.4122	0.445	0.4295	0.3939	-0.0014
	487	-0.0006	0.3498	0.4114	0.4444	0.4293	0.3939	-0.0014
	486.5	-0.0007	0.3488	0.4105	0.4438	0.429	0.3939	-0.0014
	486	-0.0007	0.3476	0.4096	0.4432	0.4287	0.3938	-0.0015
	485.5	-0.0007	0.3464	0.4086	0.4425	0.4285	0.3938	-0.0015
	485	-0.0006	0.3453	0.4076	0.4419	0.4282	0.3938	-0.0014
	484.5	-0.0006	0.3442	0.4067	0.4413	0.428	0.3938	-0.0014
	484	-0.0006	0.3431	0.4058	0.4406	0.4277	0.3938	-0.0015
	483.5	-0.0007	0.3418	0.4048	0.4399	0.4274	0.3937	-0.0015
	483	-0.0006	0.3408	0.4038	0.4393	0.4272	0.3937	-0.0015
	482.5	-0.0006	0.3396	0.4028	0.4386	0.427	0.3937	-0.0015
	482	-0.0006	0.3386	0.402	0.438	0.4268	0.3937	-0.0016
	481.5	-0.0006	0.3374	0.401	0.4374	0.4265	0.3936	-0.0016
	481	-0.0006	0.3362	0.4	0.4367	0.4262	0.3936	-0.0016
	480.5	-0.0006	0.3351	0.399	0.436	0.4259	0.3936	-0.0016
	480	-0.0006	0.334	0.3981	0.4354	0.4257	0.3936	-0.0016
	479.5	-0.0006	0.3329	0.3972	0.4348	0.4255	0.3936	-0.0016
	479	-0.0007	0.3316	0.3962	0.434	0.4252	0.3935	-0.0016
	478.5	-0.0006	0.3306	0.3953	0.4334	0.425	0.3935	-0.0017
	478	-0.0006	0.3296	0.3944	0.4329	0.4248	0.3936	-0.0017
	477.5	-0.0006	0.3284	0.3934	0.4322	0.4245	0.3935	-0.0017
	477	-0.0006	0.3272	0.3925	0.4316	0.4243	0.3935	-0.0017
	476.5	-0.0006	0.326	0.3915	0.431	0.4241	0.3936	-0.0017
	476	-0.0006	0.325	0.3906	0.4304	0.4239	0.3936	-0.0018
	475.5	-0.0006	0.324	0.3898	0.4298	0.4236	0.3936	-0.0018
	475	-0.0006	0.3229	0.3888	0.4292	0.4234	0.3936	-0.0018
	474.5	-0.0006	0.3217	0.3879	0.4285	0.4232	0.3937	-0.0018
	474	-0.0005	0.3207	0.387	0.4279	0.423	0.3937	-0.0017
	473.5	-0.0006	0.3196	0.3862	0.4274	0.4229	0.3938	-0.0018
	473	-0.0007	0.3185	0.3852	0.4267	0.4226	0.3937	-0.0019
	472.5	-0.0007	0.3175	0.3843	0.4261	0.4224	0.3937	-0.0018
	472	-0.0006	0.3165	0.3835	0.4256	0.4223	0.3938	-0.0018
	471.5	-0.0007	0.3153	0.3825	0.4249	0.4221	0.3938	-0.0018
	471	-0.0006	0.3143	0.3817	0.4244	0.4219	0.3939	-0.0018
	470.5	-0.0006	0.3132	0.3808	0.4238	0.4217	0.3939	-0.0018
	470	-0.0006	0.3122	0.38	0.4233	0.4216	0.394	-0.0018
	469.5	-0.0007	0.3113	0.3792	0.4228	0.4215	0.3941	-0.0019
	469	-0.0006	0.3104	0.3784	0.4223	0.4214	0.3943	-0.0018
	468.5	-0.0006	0.3093	0.3776	0.4218	0.4212	0.3943	-0.0019
	468	-0.0006	0.3084	0.3769	0.4213	0.4211	0.3945	-0.0018
	467.5	-0.0006	0.3074	0.376	0.4208	0.4209	0.3945	-0.0018
	467	-0.0006	0.3065	0.3752	0.4203	0.4208	0.3946	-0.0018
	466.5	-0.0005	0.3055	0.3744	0.4198	0.4207	0.3948	-0.0019
	466	-0.0005	0.3045	0.3736	0.4193	0.4207	0.3949	-0.0018
	465.5	-0.0006	0.3035	0.3728	0.4187	0.4205	0.3951	-0.0019
	465	-0.0006	0.3026	0.372	0.4183	0.4205	0.3953	-0.0018
	464.5	-0.0007	0.3016	0.3712	0.4178	0.4203	0.3954	-0.0019
	464	-0.0007	0.3007	0.3704	0.4174	0.4203	0.3955	-0.0019
	463.5	-0.0006	0.2997	0.3697	0.417	0.4202	0.3957	-0.0019
	463	-0.0006	0.2989	0.369	0.4165	0.4202	0.3958	-0.0019
	462.5	-0.0006	0.298	0.3683	0.4161	0.4201	0.396	-0.0019
	462	-0.0007	0.2971	0.3676	0.4157	0.4201	0.3962	-0.0019
	461.5	-0.0007	0.2961	0.3668	0.4152	0.42	0.3963	-0.002
	461	-0.0007	0.2954	0.3662	0.4149	0.4201	0.3966	-0.002
	460.5	-0.0006	0.2946	0.3656	0.4146	0.4201	0.3968	-0.0021
	460	-0.0005	0.2938	0.365	0.4143	0.4202	0.3971	-0.0021
	459.5	-0.0005	0.2929	0.3643	0.4139	0.4202	0.3973	-0.0021
	459	-0.0006	0.2921	0.3636	0.4135	0.4201	0.3975	-0.0021
	458.5	-0.0007	0.2913	0.363	0.4131	0.4201	0.3977	-0.0021
	458	-0.0006	0.2905	0.3624	0.4128	0.4202	0.398	-0.002
	457.5	-0.0006	0.2898	0.3618	0.4126	0.4202	0.3983	-0.002
	457	-0.0006	0.289	0.3612	0.4122	0.4203	0.3985	-0.002
	456.5	-0.0006	0.2883	0.3607	0.4119	0.4204	0.3988	-0.002
	456	-0.0006	0.2876	0.3602	0.4116	0.4205	0.3991	-0.002
	455.5	-0.0006	0.2869	0.3596	0.4114	0.4205	0.3993	-0.002
	455	-0.0006	0.2862	0.3591	0.4111	0.4206	0.3996	-0.0021
	454.5	-0.0006	0.2856	0.3586	0.4109	0.4206	0.3999	-0.0021
	454	-0.0007	0.2849	0.3581	0.4106	0.4206	0.4001	-0.0021
	453.5	-0.0006	0.2843	0.3577	0.4105	0.4208	0.4004	-0.0021
	453	-0.0006	0.2836	0.3573	0.4103	0.4209	0.4008	-0.0021
	452.5	-0.0007	0.283	0.3568	0.41	0.4209	0.401	-0.0022
	452	-0.0006	0.2825	0.3565	0.4099	0.4211	0.4014	-0.0021
	451.5	-0.0006	0.2818	0.356	0.4097	0.4212	0.4017	-0.0021
	451	-0.0007	0.2811	0.3554	0.4094	0.4214	0.4021	-0.0021
	450.5	-0.0007	0.2806	0.3551	0.4093	0.4216	0.4024	-0.0021
	450	-0.0007	0.2801	0.3547	0.4092	0.4217	0.4027	-0.0021
	449.5	-0.0006	0.2796	0.3544	0.4091	0.422	0.4031	-0.0021
	449	-0.0005	0.279	0.3541	0.409	0.4222	0.4035	-0.0021
	448.5	-0.0005	0.2786	0.3538	0.4089	0.4223	0.404	-0.0021
	448	-0.0007	0.278	0.3534	0.4087	0.4224	0.4042	-0.0021
	447.5	-0.0007	0.2776	0.353	0.4086	0.4225	0.4046	-0.0021
	447	-0.0007	0.2771	0.3527	0.4085	0.4227	0.4049	-0.0022
	446.5	-0.0007	0.2767	0.3524	0.4085	0.423	0.4054	-0.0022
	446	-0.0006	0.2763	0.3523	0.4085	0.4233	0.4059	-0.0021
	445.5	-0.0006	0.2759	0.352	0.4085	0.4236	0.4063	-0.0022
	445	-0.0005	0.2755	0.3518	0.4085	0.4238	0.4067	-0.0022
	444.5	-0.0006	0.275	0.3515	0.4084	0.424	0.4071	-0.0022
	444	-0.0006	0.2746	0.3513	0.4084	0.4243	0.4075	-0.0023
	443.5	-0.0007	0.2743	0.351	0.4084	0.4245	0.4079	-0.0023
	443	-0.0006	0.274	0.3508	0.4084	0.4248	0.4084	-0.0022
	442.5	-0.0006	0.2736	0.3506	0.4084	0.4251	0.4089	-0.0022
	442	-0.0006	0.2733	0.3504	0.4084	0.4253	0.4093	-0.0023
	441.5	-0.0006	0.273	0.3503	0.4084	0.4257	0.4098	-0.0023
	441	-0.0006	0.2727	0.3502	0.4085	0.4259	0.4102	-0.0023
	440.5	-0.0006	0.2724	0.35	0.4086	0.4262	0.4107	-0.0023
	440	-0.0005	0.2722	0.3499	0.4087	0.4265	0.4112	-0.0023
	439.5	-0.0006	0.2719	0.3498	0.4087	0.4268	0.4117	-0.0024
	439	-0.0006	0.2716	0.3498	0.4087	0.4271	0.4122	-0.0023
	438.5	-0.0006	0.2714	0.3497	0.4088	0.4273	0.4126	-0.0024
	438	-0.0007	0.2711	0.3495	0.4088	0.4275	0.413	-0.0024
	437.5	-0.0007	0.2709	0.3494	0.4089	0.4279	0.4135	-0.0024
	437	-0.0006	0.2707	0.3494	0.4091	0.4283	0.414	-0.0023
	436.5	-0.0006	0.2706	0.3493	0.4091	0.4286	0.4145	-0.0024
	436	-0.0007	0.2704	0.3492	0.4091	0.4289	0.4149	-0.0024
	435.5	-0.0007	0.2702	0.3492	0.4093	0.4292	0.4154	-0.0023
	435	-0.0006	0.2702	0.3493	0.4095	0.4296	0.4159	-0.0023
	434.5	-0.0006	0.27	0.3493	0.4097	0.4298	0.4163	-0.0023
	434	-0.0006	0.2699	0.3493	0.4099	0.4302	0.4169	-0.0023
	433.5	-0.0006	0.2699	0.3494	0.4101	0.4306	0.4174	-0.0023
	433	-0.0006	0.2698	0.3495	0.4102	0.4309	0.4179	-0.0022
	432.5	-0.0006	0.2697	0.3495	0.4104	0.4312	0.4184	-0.0023
	432	-0.0006	0.2696	0.3495	0.4105	0.4316	0.4189	-0.0023
	431.5	-0.0006	0.2696	0.3496	0.4107	0.432	0.4194	-0.0023
	431	-0.0006	0.2696	0.3497	0.411	0.4325	0.42	-0.0023
	430.5	-0.0006	0.2696	0.3498	0.4112	0.4328	0.4206	-0.0024
	430	-0.0006	0.2696	0.3499	0.4113	0.4331	0.4211	-0.0024
	429.5	-0.0006	0.2695	0.3499	0.4115	0.4334	0.4216	-0.0024
	429	-0.0006	0.2696	0.3502	0.4118	0.4339	0.4222	-0.0023
	428.5	-0.0006	0.2696	0.3504	0.4121	0.4343	0.4227	-0.0024
	428	-0.0006	0.2697	0.3505	0.4123	0.4347	0.4232	-0.0023
	427.5	-0.0007	0.2697	0.3506	0.4125	0.435	0.4237	-0.0023
	427	-0.0007	0.2698	0.3509	0.4128	0.4354	0.4242	-0.0024
	426.5	-0.0007	0.2699	0.3511	0.4131	0.4359	0.4247	-0.0024
	426	-0.0006	0.27	0.3512	0.4133	0.4363	0.4252	-0.0024
	425.5	-0.0007	0.27	0.3514	0.4136	0.4366	0.4258	-0.0024
	425	-0.0007	0.2701	0.3517	0.414	0.4372	0.4265	-0.0023
	424.5	-0.0006	0.2703	0.352	0.4143	0.4377	0.4271	-0.0024
	424	-0.0006	0.2707	0.3523	0.4147	0.4382	0.4278	-0.0024
	423.5	-0.0005	0.271	0.3528	0.4152	0.4388	0.4286	-0.0025
	423	-0.0006	0.2711	0.353	0.4155	0.4392	0.4292	-0.0025
	422.5	-0.0006	0.2713	0.3533	0.4158	0.4397	0.4298	-0.0024
	422	-0.0007	0.2715	0.3536	0.4162	0.4401	0.4303	-0.0024
	421.5	-0.0007	0.2718	0.354	0.4167	0.4406	0.431	-0.0024
	421	-0.0006	0.2722	0.3544	0.4172	0.4412	0.4317	-0.0024
	420.5	-0.0005	0.2724	0.3547	0.4176	0.4418	0.4324	-0.0024
	420	-0.0006	0.2726	0.3551	0.418	0.4423	0.4331	-0.0024
	419.5	-0.0005	0.273	0.3556	0.4185	0.443	0.4339	-0.0024
	419	-0.0005	0.2733	0.356	0.419	0.4435	0.4345	-0.0024
	418.5	-0.0005	0.2736	0.3564	0.4195	0.4441	0.4352	-0.0023
	418	-0.0005	0.2738	0.3568	0.42	0.4446	0.4359	-0.0024
	417.5	-0.0005	0.2742	0.3573	0.4205	0.4452	0.4366	-0.0024
	417	-0.0005	0.2746	0.3577	0.421	0.4457	0.4373	-0.0024
	416.5	-0.0005	0.275	0.3582	0.4216	0.4465	0.4381	-0.0024
	416	-0.0005	0.2754	0.3588	0.4222	0.4471	0.4389	-0.0024
	415.5	-0.0004	0.2758	0.3593	0.4227	0.4477	0.4396	-0.0024
	415	-0.0005	0.2763	0.3598	0.4233	0.4483	0.4403	-0.0025
	414.5	-0.0006	0.2767	0.3604	0.4239	0.4489	0.441	-0.0025
	414	-0.0006	0.2771	0.361	0.4244	0.4495	0.4417	-0.0025
	413.5	-0.0005	0.2776	0.3615	0.4251	0.4502	0.4425	-0.0024
	413	-0.0005	0.278	0.3621	0.4257	0.4509	0.4432	-0.0024
	412.5	-0.0006	0.2785	0.3627	0.4262	0.4515	0.444	-0.0025
	412	-0.0006	0.279	0.3632	0.4269	0.4522	0.4448	-0.0025
	411.5	-0.0007	0.2794	0.3638	0.4275	0.4528	0.4456	-0.0025
	411	-0.0006	0.2799	0.3645	0.4282	0.4536	0.4464	-0.0025
	410.5	-0.0006	0.2805	0.3652	0.4289	0.4544	0.4473	-0.0025
	410	-0.0006	0.2812	0.3659	0.4297	0.4552	0.4482	-0.0025
	409.5	-0.0006	0.2818	0.3666	0.4305	0.4559	0.449	-0.0026
	409	-0.0005	0.2824	0.3673	0.4312	0.4567	0.4498	-0.0025
	408.5	-0.0005	0.2829	0.3681	0.4319	0.4574	0.4506	-0.0025
	408	-0.0005	0.2835	0.3689	0.4327	0.4583	0.4515	-0.0025
	407.5	-0.0006	0.2841	0.3696	0.4334	0.4591	0.4523	-0.0024
	407	-0.0006	0.2848	0.3703	0.4342	0.4598	0.4532	-0.0025
	406.5	-0.0006	0.2855	0.3711	0.435	0.4606	0.4541	-0.0025
	406	-0.0005	0.2862	0.372	0.4358	0.4614	0.4551	-0.0024
	405.5	-0.0004	0.2869	0.3729	0.4367	0.4623	0.456	-0.0025
	405	-0.0005	0.2875	0.3736	0.4376	0.4631	0.4569	-0.0026
	404.5	-0.0005	0.2883	0.3744	0.4384	0.4639	0.4578	-0.0026
	404	-0.0004	0.2892	0.3754	0.4394	0.465	0.4589	-0.0026
	403.5	-0.0004	0.29	0.3764	0.4404	0.4661	0.46	-0.0026
	403	-0.0005	0.2906	0.3772	0.4413	0.4669	0.4609	-0.0026
	402.5	-0.0005	0.2914	0.3781	0.4422	0.4678	0.4619	-0.0026
	402	-0.0006	0.2922	0.3791	0.4431	0.4687	0.4628	-0.0026
	401.5	-0.0005	0.2931	0.3801	0.4441	0.4698	0.4639	-0.0026
	401	-0.0006	0.2939	0.381	0.4451	0.4708	0.4649	-0.0025
	400.5	-0.0006	0.2947	0.382	0.4461	0.4717	0.4658	-0.0026
	400	-0.0006	0.2955	0.3828	0.4468	0.4724	0.4665	-0.0027

## Sheet: Fig 3c
	Wave length (nm)	0mg/L Trp	25mg/L Trp	50mg/L Trp	100mg/L Trp
	700	0.0019	0.0877	0.1833	0.3739
	699.5	0.0019	0.0878	0.1835	0.3744
	699	0.002	0.0881	0.1839	0.3752
	698.5	0.0018	0.0881	0.1841	0.3757
	698	0.0017	0.0882	0.1844	0.3763
	697.5	0.0018	0.0884	0.1848	0.3769
	697	0.0018	0.0886	0.1852	0.3775
	696.5	0.0018	0.0887	0.1854	0.3782
	696	0.0018	0.0889	0.1857	0.3787
	695.5	0.0018	0.0892	0.1862	0.3794
	695	0.0019	0.0894	0.1866	0.3801
	694.5	0.0018	0.0895	0.1869	0.3806
	694	0.0019	0.0897	0.1872	0.3812
	693.5	0.0019	0.0899	0.1876	0.3818
	693	0.0018	0.09	0.1879	0.3824
	692.5	0.0018	0.0902	0.1882	0.383
	692	0.0018	0.0903	0.1885	0.3836
	691.5	0.0017	0.0903	0.1887	0.3842
	691	0.0017	0.0905	0.1891	0.3849
	690.5	0.0018	0.0907	0.1895	0.3855
	690	0.0018	0.0909	0.1899	0.3861
	689.5	0.0017	0.0911	0.1902	0.3867
	689	0.0018	0.0912	0.1905	0.3874
	688.5	0.0018	0.0914	0.1909	0.388
	688	0.0018	0.0916	0.1912	0.3886
	687.5	0.0018	0.0918	0.1916	0.3892
	687	0.0018	0.0919	0.192	0.3899
	686.5	0.0017	0.0921	0.1923	0.3905
	686	0.0017	0.0922	0.1925	0.391
	685.5	0.0017	0.0924	0.1928	0.3917
	685	0.0017	0.0926	0.1932	0.3924
	684.5	0.0017	0.0928	0.1936	0.3931
	684	0.0016	0.0929	0.1938	0.3936
	683.5	0.0016	0.0931	0.1941	0.3943
	683	0.0017	0.0933	0.1945	0.395
	682.5	0.0016	0.0933	0.1948	0.3956
	682	0.0016	0.0935	0.1952	0.3962
	681.5	0.0017	0.0937	0.1956	0.3969
	681	0.0017	0.0939	0.196	0.3976
	680.5	0.0017	0.0941	0.1962	0.3982
	680	0.0017	0.0942	0.1965	0.3988
	679.5	0.0017	0.0944	0.1969	0.3995
	679	0.0017	0.0945	0.1973	0.4002
	678.5	0.0016	0.0947	0.1975	0.4008
	678	0.0017	0.0949	0.1979	0.4016
	677.5	0.0016	0.0949	0.1982	0.4022
	677	0.0016	0.095	0.1985	0.4028
	676.5	0.0016	0.0952	0.1988	0.4034
	676	0.0016	0.0954	0.1992	0.4041
	675.5	0.0016	0.0956	0.1995	0.4048
	675	0.0016	0.0957	0.1998	0.4053
	674.5	0.0017	0.096	0.2002	0.406
	674	0.0017	0.0961	0.2004	0.4065
	673.5	0.0018	0.0962	0.2007	0.4071
	673	0.0017	0.0963	0.201	0.4078
	672.5	0.0015	0.0964	0.2013	0.4084
	672	0.0016	0.0967	0.2017	0.4092
	671.5	0.0015	0.0968	0.202	0.4098
	671	0.0015	0.0968	0.2022	0.4103
	670.5	0.0015	0.0969	0.2025	0.4109
	670	0.0016	0.0971	0.2029	0.4116
	669.5	0.0015	0.0973	0.2032	0.4123
	669	0.0015	0.0975	0.2035	0.413
	668.5	0.0015	0.0976	0.2038	0.4136
	668	0.0014	0.0977	0.204	0.4141
	667.5	0.0014	0.0979	0.2044	0.4149
	667	0.0014	0.098	0.2047	0.4155
	666.5	0.0014	0.0982	0.205	0.4162
	666	0.0015	0.0983	0.2054	0.4168
	665.5	0.0015	0.0984	0.2058	0.4175
	665	0.0015	0.0986	0.2061	0.4182
	664.5	0.0015	0.0987	0.2063	0.4188
	664	0.0014	0.0988	0.2066	0.4194
	663.5	0.0015	0.099	0.2069	0.4201
	663	0.0014	0.099	0.2072	0.4207
	662.5	0.0014	0.0992	0.2075	0.4214
	662	0.0015	0.0995	0.208	0.4222
	661.5	0.0015	0.0996	0.2082	0.4228
	661	0.0015	0.0997	0.2086	0.4236
	660.5	0.0015	0.0999	0.2089	0.4243
	660	0.0015	0.1001	0.2092	0.425
	659.5	0.0015	0.1001	0.2094	0.4255
	659	0.0015	0.1003	0.2098	0.4262
	658.5	0.0014	0.1003	0.21	0.4268
	658	0.0014	0.1005	0.2103	0.4274
	657.5	0.0014	0.1007	0.2107	0.4281
	657	0.0014	0.1008	0.211	0.4288
	656.5	0.0014	0.1009	0.2112	0.4294
	656	0.0014	0.1011	0.2115	0.43
	655.5	0.0014	0.1012	0.2119	0.4307
	655	0.0015	0.1013	0.2121	0.4314
	654.5	0.0015	0.1014	0.2124	0.432
	654	0.0015	0.1016	0.2127	0.4327
	653.5	0.0015	0.1017	0.2131	0.4333
	653	0.0014	0.1018	0.2134	0.4339
	652.5	0.0013	0.1018	0.2135	0.4344
	652	0.0014	0.102	0.2138	0.4351
	651.5	0.0015	0.1022	0.2141	0.4358
	651	0.0014	0.1023	0.2144	0.4365
	650.5	0.0014	0.1024	0.2147	0.4371
	650	0.0013	0.1024	0.2148	0.4377
	649.5	0.0013	0.1026	0.2151	0.4383
	649	0.0014	0.1027	0.2154	0.4389
	648.5	0.0013	0.1028	0.2157	0.4395
	648	0.0014	0.1029	0.216	0.4403
	647.5	0.0013	0.103	0.2162	0.4409
	647	0.0013	0.1031	0.2164	0.4414
	646.5	0.0014	0.1032	0.2167	0.4421
	646	0.0014	0.1033	0.217	0.4428
	645.5	0.0014	0.1034	0.2173	0.4434
	645	0.0013	0.1035	0.2175	0.444
	644.5	0.0013	0.1036	0.2178	0.4448
	644	0.0013	0.1036	0.218	0.4454
	643.5	0.0013	0.1037	0.2183	0.4461
	643	0.0013	0.1038	0.2186	0.4467
	642.5	0.0013	0.1039	0.2188	0.4474
	642	0.0014	0.1041	0.2191	0.4482
	641.5	0.0014	0.1042	0.2195	0.4489
	641	0.0014	0.1044	0.2198	0.4496
	640.5	0.0013	0.1044	0.22	0.4503
	640	0.0013	0.1045	0.2204	0.4511
	639.5	0.0013	0.1046	0.2206	0.4519
	639	0.0014	0.1048	0.2209	0.4527
	638.5	0.0014	0.1049	0.2211	0.4533
	638	0.0014	0.1049	0.2214	0.4541
	637.5	0.0014	0.105	0.2217	0.4549
	637	0.0014	0.1051	0.222	0.4557
	636.5	0.0014	0.1052	0.2223	0.4564
	636	0.0013	0.1053	0.2225	0.4571
	635.5	0.0013	0.1055	0.2229	0.458
	635	0.0014	0.1057	0.2232	0.4588
	634.5	0.0014	0.1057	0.2235	0.4596
	634	0.0014	0.1058	0.2238	0.4603
	633.5	0.0014	0.106	0.2241	0.4612
	633	0.0013	0.106	0.2244	0.462
	632.5	0.0014	0.1061	0.2247	0.4629
	632	0.0014	0.1062	0.2251	0.4638
	631.5	0.0013	0.1063	0.2253	0.4645
	631	0.0013	0.1064	0.2256	0.4655
	630.5	0.0013	0.1066	0.226	0.4665
	630	0.0014	0.1067	0.2264	0.4675
	629.5	0.0013	0.1068	0.2267	0.4683
	629	0.0013	0.1069	0.2271	0.4693
	628.5	0.0013	0.107	0.2274	0.4703
	628	0.0013	0.1072	0.2278	0.4713
	627.5	0.0013	0.1073	0.2282	0.4722
	627	0.0013	0.1074	0.2286	0.4733
	626.5	0.0013	0.1076	0.2291	0.4744
	626	0.0014	0.1078	0.2295	0.4755
	625.5	0.0013	0.1079	0.2298	0.4765
	625	0.0013	0.108	0.2302	0.4777
	624.5	0.0013	0.1082	0.2307	0.479
	624	0.0014	0.1084	0.2312	0.4803
	623.5	0.0014	0.1085	0.2317	0.4814
	623	0.0014	0.1087	0.2321	0.4826
	622.5	0.0013	0.1088	0.2326	0.4838
	622	0.0014	0.1091	0.2332	0.4852
	621.5	0.0013	0.1092	0.2336	0.4865
	621	0.0013	0.1094	0.2341	0.4878
	620.5	0.0013	0.1096	0.2346	0.4892
	620	0.0012	0.1097	0.2352	0.4907
	619.5	0.0014	0.11	0.2358	0.4922
	619	0.0013	0.1101	0.2364	0.4936
	618.5	0.0014	0.1104	0.2371	0.4952
	618	0.0014	0.1107	0.2377	0.4968
	617.5	0.0014	0.1109	0.2382	0.4983
	617	0.0013	0.111	0.2388	0.4998
	616.5	0.0014	0.1113	0.2394	0.5015
	616	0.0014	0.1115	0.2401	0.5032
	615.5	0.0014	0.1117	0.2406	0.5049
	615	0.0014	0.112	0.2414	0.5065
	614.5	0.0013	0.1122	0.242	0.5081
	614	0.0013	0.1125	0.2427	0.5099
	613.5	0.0013	0.1128	0.2434	0.5118
	613	0.0013	0.113	0.2441	0.5135
	612.5	0.0013	0.1132	0.2447	0.5151
	612	0.0013	0.1135	0.2455	0.5171
	611.5	0.0013	0.1139	0.2463	0.5192
	611	0.0013	0.1142	0.2472	0.5212
	610.5	0.0013	0.1144	0.248	0.5231
	610	0.0013	0.1148	0.2489	0.5253
	609.5	0.0013	0.1151	0.2498	0.5274
	609	0.0014	0.1155	0.2507	0.5295
	608.5	0.0014	0.1159	0.2516	0.5316
	608	0.0014	0.1162	0.2525	0.5338
	607.5	0.0014	0.1165	0.2535	0.5363
	607	0.0014	0.1169	0.2544	0.5387
	606.5	0.0013	0.1172	0.2553	0.5409
	606	0.0014	0.1177	0.2564	0.5433
	605.5	0.0014	0.1181	0.2575	0.5459
	605	0.0014	0.1185	0.2585	0.5485
	604.5	0.0014	0.119	0.2596	0.551
	604	0.0013	0.1193	0.2607	0.5534
	603.5	0.0013	0.1198	0.2618	0.5561
	603	0.0013	0.1204	0.263	0.559
	602.5	0.0012	0.1207	0.264	0.5616
	602	0.0013	0.1213	0.2654	0.5644
	601.5	0.0013	0.1218	0.2667	0.5674
	601	0.0012	0.1224	0.2681	0.5708
	600.5	0.0012	0.1231	0.2701	0.5757
	600	0.0011	0.124	0.2724	0.5813
	599.5	0.0011	0.1248	0.2742	0.5856
	599	0.0011	0.1254	0.2757	0.5889
	598.5	0.0011	0.126	0.2771	0.5922
	598	0.0011	0.1266	0.2786	0.5953
	597.5	0.0011	0.1272	0.2801	0.5984
	597	0.001	0.1278	0.2816	0.6017
	596.5	0.0011	0.1285	0.2829	0.605
	596	0.0011	0.1291	0.2842	0.6082
	595.5	0.001	0.1297	0.2856	0.6114
	595	0.0011	0.1303	0.2872	0.6149
	594.5	0.001	0.1309	0.2887	0.6182
	594	0.0011	0.1315	0.2902	0.6215
	593.5	0.001	0.1322	0.2917	0.6249
	593	0.001	0.1328	0.2933	0.6285
	592.5	0.001	0.1336	0.2949	0.6321
	592	0.0009	0.1342	0.2964	0.6355
	591.5	0.001	0.1349	0.2981	0.6391
	591	0.001	0.1357	0.2999	0.643
	590.5	0.001	0.1365	0.3018	0.6471
	590	0.0009	0.1373	0.3035	0.6509
	589.5	0.001	0.138	0.3052	0.6546
	589	0.001	0.1387	0.3069	0.6583
	588.5	0.0009	0.1395	0.3086	0.6621
	588	0.0009	0.1403	0.3105	0.6661
	587.5	0.0008	0.1411	0.3122	0.6699
	587	0.0007	0.1418	0.314	0.6737
	586.5	0.0008	0.1426	0.316	0.6778
	586	0.0007	0.1434	0.3179	0.6819
	585.5	0.0006	0.1443	0.3197	0.6859
	585	0.0006	0.1451	0.3217	0.69
	584.5	0.0006	0.1459	0.3237	0.6942
	584	0.0005	0.1468	0.3257	0.6984
	583.5	0.0005	0.1477	0.3276	0.7025
	583	0.0004	0.1485	0.3296	0.7066
	582.5	0.0003	0.1493	0.3316	0.7108
	582	0.0003	0.1503	0.3338	0.7154
	581.5	0.0002	0.1512	0.3359	0.7198
	581	0.0002	0.152	0.3379	0.7239
	580.5	0.0001	0.1528	0.3398	0.728
	580	0	0.1538	0.3419	0.7324
	579.5	-0.0001	0.1547	0.3441	0.7368
	579	-0.0001	0.1557	0.3462	0.741
	578.5	-0.0001	0.1566	0.3483	0.7453
	578	-0.0001	0.1575	0.3503	0.7497
	577.5	-0.0002	0.1583	0.3523	0.7539
	577	-0.0003	0.1592	0.3544	0.7579
	576.5	-0.0003	0.1601	0.3563	0.7618
	576	-0.0003	0.161	0.3581	0.766
	575.5	-0.0003	0.162	0.3601	0.7703
	575	-0.0003	0.1628	0.3621	0.7741
	574.5	-0.0003	0.1637	0.364	0.778
	574	-0.0003	0.1645	0.3659	0.782
	573.5	-0.0004	0.1653	0.3678	0.7861
	573	-0.0003	0.1663	0.3698	0.7902
	572.5	-0.0003	0.1671	0.3716	0.794
	572	-0.0004	0.1679	0.3735	0.7978
	571.5	-0.0004	0.1689	0.3755	0.802
	571	-0.0004	0.1699	0.3777	0.8062
	570.5	-0.0005	0.1708	0.3797	0.8101
	570	-0.0005	0.1717	0.3816	0.8139
	569.5	-0.0005	0.1725	0.3835	0.818
	569	-0.0006	0.1733	0.3854	0.822
	568.5	-0.0006	0.1742	0.3874	0.8259
	568	-0.0006	0.175	0.3891	0.8295
	567.5	-0.0006	0.1759	0.391	0.8332
	567	-0.0007	0.1768	0.3929	0.8372
	566.5	-0.0007	0.1776	0.3948	0.8411
	566	-0.0007	0.1784	0.3966	0.8447
	565.5	-0.0006	0.1793	0.3985	0.8484
	565	-0.0007	0.1802	0.4005	0.8523
	564.5	-0.0007	0.1811	0.4024	0.8562
	564	-0.0007	0.1819	0.4042	0.8599
	563.5	-0.0007	0.1827	0.4059	0.8634
	563	-0.0008	0.1836	0.4078	0.8669
	562.5	-0.0008	0.1845	0.4098	0.8706
	562	-0.0007	0.1855	0.4117	0.8744
	561.5	-0.0007	0.1863	0.4135	0.8778
	561	-0.0008	0.1871	0.4152	0.8811
	560.5	-0.0009	0.1879	0.417	0.8847
	560	-0.0008	0.1888	0.4189	0.8882
	559.5	-0.0009	0.1896	0.4205	0.8914
	559	-0.0008	0.1904	0.4222	0.8947
	558.5	-0.0009	0.1912	0.4239	0.898
	558	-0.001	0.1919	0.4256	0.9012
	557.5	-0.001	0.1927	0.4272	0.9043
	557	-0.0011	0.1934	0.4287	0.9072
	556.5	-0.0011	0.1943	0.4304	0.9103
	556	-0.001	0.1951	0.4321	0.9133
	555.5	-0.0011	0.1958	0.4335	0.9161
	555	-0.001	0.1965	0.435	0.9189
	554.5	-0.001	0.1972	0.4366	0.9218
	554	-0.0011	0.1981	0.4382	0.9248
	553.5	-0.0011	0.1988	0.4397	0.9276
	553	-0.0011	0.1995	0.4411	0.9301
	552.5	-0.0011	0.2002	0.4426	0.9327
	552	-0.0011	0.201	0.4441	0.9355
	551.5	-0.0011	0.2017	0.4456	0.9383
	551	-0.0011	0.2024	0.447	0.9409
	550.5	-0.0011	0.2031	0.4484	0.9434
	550	-0.0012	0.2039	0.4499	0.946
	549.5	-0.0012	0.2046	0.4513	0.9486
	549	-0.0012	0.2052	0.4526	0.951
	548.5	-0.0013	0.2058	0.4538	0.9532
	548	-0.0012	0.2066	0.4552	0.9557
	547.5	-0.0013	0.2072	0.4566	0.9581
	547	-0.0012	0.2079	0.4579	0.9605
	546.5	-0.0012	0.2086	0.4591	0.9627
	546	-0.0013	0.2092	0.4604	0.9649
	545.5	-0.0012	0.2099	0.4618	0.9674
	545	-0.0013	0.2106	0.4631	0.9697
	544.5	-0.0012	0.2112	0.4643	0.9718
	544	-0.0013	0.2118	0.4654	0.9737
	543.5	-0.0012	0.2125	0.4666	0.9758
	543	-0.0013	0.2131	0.4677	0.9779
	542.5	-0.0012	0.2137	0.4689	0.9799
	542	-0.0012	0.2142	0.4699	0.9817
	541.5	-0.0012	0.2147	0.471	0.9837
	541	-0.0013	0.2152	0.472	0.9855
	540.5	-0.0012	0.2158	0.4731	0.9873
	540	-0.0013	0.2163	0.474	0.9889
	539.5	-0.0013	0.2167	0.4751	0.9907
	539	-0.0014	0.2171	0.476	0.9924
	538.5	-0.0013	0.2177	0.4769	0.9941
	538	-0.0013	0.2182	0.4778	0.9956
	537.5	-0.0012	0.2186	0.4787	0.9971
	537	-0.0012	0.219	0.4795	0.9986
	536.5	-0.0012	0.2194	0.4803	1
	536	-0.0012	0.2198	0.481	1.0012
	535.5	-0.0013	0.2202	0.4816	1.0024
	535	-0.0013	0.2205	0.4823	1.0036
	534.5	-0.0013	0.2208	0.483	1.0048
	534	-0.0012	0.2211	0.4836	1.0059
	533.5	-0.0013	0.2213	0.4841	1.0068
	533	-0.0014	0.2216	0.4846	1.0078
	532.5	-0.0013	0.2219	0.4852	1.0089
	532	-0.0013	0.2221	0.4857	1.0098
	531.5	-0.0013	0.2224	0.4862	1.0107
	531	-0.0013	0.2227	0.4867	1.0117
	530.5	-0.0014	0.2228	0.4871	1.0124
	530	-0.0013	0.2231	0.4876	1.0133
	529.5	-0.0013	0.2233	0.488	1.0141
	529	-0.0012	0.2234	0.4884	1.0148
	528.5	-0.0013	0.2236	0.4887	1.0155
	528	-0.0013	0.2237	0.4891	1.0161
	527.5	-0.0013	0.2238	0.4894	1.0167
	527	-0.0014	0.224	0.4897	1.0173
	526.5	-0.0014	0.2241	0.4899	1.0178
	526	-0.0015	0.2242	0.4902	1.0183
	525.5	-0.0014	0.2244	0.4905	1.0189
	525	-0.0013	0.2245	0.4907	1.0193
	524.5	-0.0013	0.2246	0.4909	1.0198
	524	-0.0014	0.2246	0.4911	1.0201
	523.5	-0.0013	0.2247	0.4913	1.0206
	523	-0.0013	0.2247	0.4914	1.0209
	522.5	-0.0014	0.2247	0.4915	1.0211
	522	-0.0014	0.2248	0.4916	1.0213
	521.5	-0.0013	0.2249	0.4918	1.0215
	521	-0.0013	0.2248	0.4918	1.0216
	520.5	-0.0013	0.2249	0.4919	1.0219
	520	-0.0013	0.2249	0.492	1.022
	519.5	-0.0014	0.2249	0.492	1.022
	519	-0.0013	0.2249	0.492	1.0221
	518.5	-0.0013	0.2248	0.4919	1.022
	518	-0.0012	0.2249	0.4919	1.0221
	517.5	-0.0012	0.2247	0.4918	1.0219
	517	-0.0013	0.2246	0.4917	1.0217
	516.5	-0.0013	0.2246	0.4916	1.0216
	516	-0.0014	0.2244	0.4914	1.0213
	515.5	-0.0013	0.2244	0.4913	1.021
	515	-0.0013	0.2243	0.4911	1.0206
	514.5	-0.0013	0.2242	0.491	1.0203
	514	-0.0013	0.2241	0.4908	1.0199
	513.5	-0.0012	0.224	0.4906	1.0196
	513	-0.0013	0.2238	0.4903	1.0191
	512.5	-0.0013	0.2237	0.4901	1.0186
	512	-0.0013	0.2236	0.4898	1.018
	511.5	-0.0012	0.2234	0.4895	1.0173
	511	-0.0012	0.2233	0.4892	1.0167
	510.5	-0.0013	0.223	0.4887	1.0159
	510	-0.0013	0.2228	0.4883	1.0152
	509.5	-0.0012	0.2228	0.488	1.0144
	509	-0.0011	0.2226	0.4876	1.0135
	508.5	-0.0011	0.2224	0.4873	1.0126
	508	-0.001	0.2222	0.4869	1.0117
	507.5	-0.0011	0.2219	0.4863	1.0107
	507	-0.0011	0.2217	0.4858	1.0097
	506.5	-0.001	0.2215	0.4854	1.0087
	506	-0.001	0.2213	0.4849	1.0077
	505.5	-0.001	0.221	0.4843	1.0066
	505	-0.0011	0.2207	0.4837	1.0053
	504.5	-0.001	0.2205	0.4832	1.004
	504	-0.0011	0.2201	0.4825	1.0027
	503.5	-0.001	0.2199	0.4819	1.0015
	503	-0.001	0.2196	0.4813	1.0001
	502.5	-0.001	0.2193	0.4806	0.9984
	502	-0.0009	0.219	0.4799	0.997
	501.5	-0.0009	0.2187	0.4792	0.9955
	501	-0.0008	0.2184	0.4785	0.9941
	500.5	-0.0007	0.218	0.4777	0.9924
	500	-0.0007	0.2177	0.4769	0.9906
	499.5	-0.0008	0.2173	0.4761	0.9889
	499	-0.0009	0.217	0.4753	0.9872
	498.5	-0.0008	0.2166	0.4745	0.9855
	498	-0.0008	0.2162	0.4736	0.9836
	497.5	-0.0008	0.2158	0.4728	0.9818
	497	-0.0007	0.2155	0.472	0.98
	496.5	-0.0007	0.2151	0.4711	0.9781
	496	-0.0008	0.2146	0.4701	0.9761
	495.5	-0.0007	0.2143	0.4694	0.9743
	495	-0.0007	0.2139	0.4685	0.9723
	494.5	-0.0007	0.2135	0.4676	0.9703
	494	-0.0006	0.2131	0.4665	0.9681
	493.5	-0.0006	0.2126	0.4655	0.9659
	493	-0.0005	0.2123	0.4645	0.9639
	492.5	-0.0005	0.2118	0.4635	0.9619
	492	-0.0005	0.2113	0.4624	0.9595
	491.5	-0.0005	0.2108	0.4613	0.9572
	491	-0.0004	0.2103	0.4604	0.955
	490.5	-0.0004	0.2099	0.4594	0.9528
	490	-0.0004	0.2095	0.4583	0.9504
	489.5	-0.0003	0.2091	0.4572	0.9481
	489	-0.0004	0.2085	0.456	0.9457
	488.5	-0.0003	0.208	0.4549	0.9434
	488	-0.0002	0.2075	0.4538	0.9409
	487.5	-0.0001	0.2071	0.4527	0.9385
	487	-0.0002	0.2066	0.4514	0.936
	486.5	-0.0002	0.2061	0.4503	0.9336
	486	-0.0003	0.2056	0.4492	0.931
	485.5	-0.0002	0.2051	0.448	0.9283
	485	-0.0001	0.2045	0.4468	0.9256
	484.5	-0.0001	0.204	0.4457	0.9231
	484	-0.0001	0.2035	0.4445	0.9205
	483.5	0	0.203	0.4433	0.9178
	483	-0.0001	0.2024	0.4419	0.915
	482.5	0	0.2019	0.4407	0.9125
	482	0	0.2014	0.4395	0.9099
	481.5	-0.0001	0.2009	0.4383	0.9072
	481	-0.0001	0.2004	0.4371	0.9044
	480.5	-0.0001	0.1998	0.4358	0.9018
	480	0	0.1993	0.4346	0.8991
	479.5	0	0.1989	0.4335	0.8963
	479	0	0.1983	0.4322	0.8934
	478.5	-0.0001	0.1977	0.4309	0.8908
	478	0	0.1972	0.4298	0.8883
	477.5	0	0.1967	0.4286	0.8855
	477	0	0.1961	0.4273	0.8825
	476.5	0.0001	0.1956	0.4261	0.8797
	476	0	0.1951	0.4249	0.8771
	475.5	0.0001	0.1946	0.4238	0.8746
	475	0	0.194	0.4225	0.8718
	474.5	0.0001	0.1935	0.4213	0.869
	474	0	0.1929	0.42	0.8663
	473.5	0	0.1925	0.4188	0.8637
	473	-0.0001	0.192	0.4177	0.8611
	472.5	-0.0001	0.1914	0.4165	0.8584
	472	0.0001	0.191	0.4153	0.8558
	471.5	0.0002	0.1905	0.4141	0.8531
	471	0.0002	0.19	0.4129	0.8505
	470.5	0.0001	0.1894	0.4116	0.8478
	470	0.0001	0.1889	0.4105	0.8451
	469.5	0.0002	0.1885	0.4094	0.8426
	469	0.0001	0.188	0.4082	0.8401
	468.5	0.0002	0.1875	0.4071	0.8375
	468	0.0004	0.1871	0.4062	0.8351
	467.5	0.0004	0.1866	0.4051	0.8326
	467	0.0004	0.1862	0.404	0.8301
	466.5	0.0003	0.1857	0.4027	0.8274
	466	0.0003	0.1852	0.4015	0.8248
	465.5	0.0003	0.1846	0.4003	0.8222
	465	0.0002	0.1841	0.3992	0.8196
	464.5	0.0003	0.1837	0.3981	0.8173
	464	0.0003	0.1833	0.397	0.8148
	463.5	0.0004	0.1828	0.396	0.8123
	463	0.0003	0.1824	0.395	0.8099
	462.5	0.0004	0.182	0.394	0.8076
	462	0.0004	0.1815	0.393	0.8052
	461.5	0.0005	0.1811	0.3919	0.8027
	461	0.0004	0.1806	0.3908	0.8004
	460.5	0.0004	0.1802	0.3898	0.798
	460	0.0004	0.1799	0.3889	0.7957
	459.5	0.0004	0.1795	0.3878	0.7935
	459	0.0005	0.1791	0.3868	0.7913
	458.5	0.0005	0.1787	0.3859	0.7892
	458	0.0005	0.1782	0.3849	0.7869
	457.5	0.0005	0.1777	0.3839	0.7845
	457	0.0005	0.1775	0.3831	0.7825
	456.5	0.0006	0.1772	0.3823	0.7805
	456	0.0007	0.177	0.3815	0.7786
	455.5	0.0006	0.1766	0.3806	0.7766
	455	0.0006	0.1763	0.3797	0.7747
	454.5	0.0005	0.1759	0.3789	0.7728
	454	0.0005	0.1756	0.3781	0.7711
	453.5	0.0006	0.1754	0.3774	0.7693
	453	0.0006	0.1751	0.3766	0.7673
	452.5	0.0007	0.1748	0.3759	0.7655
	452	0.0006	0.1744	0.3751	0.7637
	451.5	0.0006	0.1741	0.3744	0.7619
	451	0.0007	0.1739	0.3738	0.7602
	450.5	0.0008	0.1737	0.3732	0.7587
	450	0.0007	0.1735	0.3725	0.7571
	449.5	0.0007	0.1732	0.3718	0.7554
	449	0.0007	0.1729	0.3711	0.7537
	448.5	0.0006	0.1727	0.3704	0.7522
	448	0.0007	0.1725	0.3698	0.7507
	447.5	0.0008	0.1724	0.3693	0.7493
	447	0.0008	0.1721	0.3686	0.7477
	446.5	0.0007	0.172	0.3679	0.7463
	446	0.0007	0.1718	0.3674	0.745
	445.5	0.0007	0.1716	0.3669	0.7437
	445	0.0008	0.1714	0.3664	0.7422
	444.5	0.0007	0.1712	0.3658	0.7408
	444	0.0007	0.1711	0.3653	0.7397
	443.5	0.0007	0.171	0.3648	0.7385
	443	0.0008	0.1708	0.3644	0.7372
	442.5	0.0007	0.1706	0.3639	0.7359
	442	0.0008	0.1705	0.3634	0.7349
	441.5	0.0008	0.1704	0.363	0.7338
	441	0.0008	0.1703	0.3627	0.7328
	440.5	0.0008	0.1702	0.3623	0.7316
	440	0.0009	0.1702	0.362	0.7307
	439.5	0.0009	0.1701	0.3616	0.7299
	439	0.001	0.1699	0.3614	0.729
	438.5	0.0009	0.1698	0.361	0.728
	438	0.0009	0.1698	0.3606	0.7271
	437.5	0.0008	0.1696	0.3602	0.7262
	437	0.0008	0.1696	0.3599	0.7255
	436.5	0.0008	0.1695	0.3596	0.7248
	436	0.0009	0.1696	0.3595	0.7242
	435.5	0.0008	0.1695	0.3593	0.7235
	435	0.0008	0.1695	0.3592	0.7229
	434.5	0.0008	0.1694	0.359	0.7223
	434	0.001	0.1695	0.3588	0.7218
	433.5	0.001	0.1695	0.3586	0.7213
	433	0.0009	0.1695	0.3585	0.7208
	432.5	0.0008	0.1694	0.3583	0.7204
	432	0.0009	0.1695	0.3582	0.72
	431.5	0.0009	0.1695	0.358	0.7196
	431	0.001	0.1695	0.3579	0.7192
	430.5	0.0011	0.1696	0.3579	0.7191
	430	0.0011	0.1697	0.3579	0.7189
	429.5	0.0011	0.1697	0.3579	0.7187
	429	0.001	0.1697	0.3577	0.7183
	428.5	0.0009	0.1696	0.3576	0.718
	428	0.0009	0.1697	0.3577	0.718
	427.5	0.0009	0.1699	0.3578	0.718
	427	0.0009	0.17	0.3578	0.7179
	426.5	0.0011	0.1701	0.3579	0.7179
	426	0.001	0.1701	0.3578	0.7179
	425.5	0.001	0.1701	0.3579	0.718
	425	0.001	0.1703	0.3581	0.7181
	424.5	0.0011	0.1705	0.3582	0.7181
	424	0.0011	0.1705	0.3584	0.7183
	423.5	0.001	0.1706	0.3584	0.7184
	423	0.001	0.1707	0.3586	0.7186
	422.5	0.001	0.1709	0.3589	0.719
	422	0.001	0.1709	0.359	0.7192
	421.5	0.001	0.171	0.3592	0.7195
	421	0.001	0.1713	0.3594	0.72
	420.5	0.0012	0.1717	0.3598	0.7206
	420	0.0013	0.1719	0.3601	0.7211
	419.5	0.0012	0.1719	0.3602	0.7214
	419	0.0011	0.172	0.3604	0.7219
	418.5	0.0012	0.1723	0.3608	0.7225
	418	0.0012	0.1726	0.3612	0.7231
	417.5	0.0012	0.1728	0.3615	0.7237
	417	0.0011	0.1729	0.3618	0.7243
	416.5	0.0012	0.1731	0.3622	0.7249
	416	0.0011	0.1733	0.3625	0.7255
	415.5	0.0012	0.1735	0.3629	0.7262
	415	0.0011	0.1736	0.3632	0.7269
	414.5	0.0011	0.1738	0.3635	0.7276
	414	0.0013	0.1741	0.3641	0.7284
	413.5	0.0013	0.1743	0.3645	0.7292
	413	0.0012	0.1747	0.3649	0.7301
	412.5	0.0011	0.1749	0.3654	0.731
	412	0.0011	0.1751	0.3659	0.7319
	411.5	0.001	0.1753	0.3664	0.7328
	411	0.0011	0.1756	0.3668	0.7336
	410.5	0.0012	0.176	0.3674	0.7347
	410	0.0012	0.1763	0.3679	0.7357
	409.5	0.0013	0.1765	0.3685	0.7368
	409	0.0012	0.1768	0.369	0.7377
	408.5	0.0012	0.1773	0.3697	0.7389
	408	0.0012	0.1776	0.3703	0.74
	407.5	0.0013	0.1779	0.371	0.7412
	407	0.0013	0.1782	0.3715	0.7423
	406.5	0.0015	0.1787	0.3722	0.7437
	406	0.0014	0.179	0.3729	0.7449
	405.5	0.0013	0.1793	0.3735	0.7462
	405	0.0013	0.1796	0.3742	0.7475
	404.5	0.0014	0.1801	0.3749	0.7487
	404	0.0015	0.1804	0.3756	0.75
	403.5	0.0014	0.1807	0.3762	0.7513
	403	0.0013	0.1812	0.3768	0.7527
	402.5	0.0012	0.1816	0.3776	0.7541
	402	0.0013	0.182	0.3784	0.7556
	401.5	0.0014	0.1824	0.3792	0.7572
	401	0.0015	0.1828	0.38	0.7586
	400.5	0.0015	0.1832	0.3808	0.7601
	400	0.0016	0.1834	0.3814	0.7613

## Sheet: Fig 3d
	Time (Min)	0	1	3	5	7	10	15	20	30
	Absorbance at 525 nm	0.0001	0.1562	0.3114	0.374	0.4415	0.4783	0.4848	0.4753	0.4584

## Sheet: Fig 4a
	pH	2			3			4			5			5.5			6			7			8			9			10
	frequency	1	2	3	1	2	3	1	2	3	1	2	3	1	2	3	1	2	3	1	2	3	1	2	3	1	2	3	1	2	3
	Absorbance at 525 nm	0.1393	0.147	0.14	0.2316	0.2461	0.093	0.339	0.3383	0.3322	0.416	0.4171	0.413	0.2717	0.2687	0.2689	0.0645	0.0645	0.0622	0.0021	0.0025	0.0025	-0.0003	-0.001	-0.0006	-0.0006	-0.0008	-0.0016	-0.0016	-0.0007	-0.0017
		pH	2	3	4	5	5.5	6	7	8	9	10
		Average	0.1421	0.190233	0.3365	0.415367	0.269767	0.0637333	0.00236667	-0.000633333	-0.001	-0.00133333
		SD	0.00425793	0.0845181	0.00374032	0.00212211	0.0016773	0.00132791	0.00023094	0.000351188	0.00052915	0.000550757

## Sheet: Fig 4b
℃	10			20			30			40			50			60			70
frequency	1	2	3	1	2	3	1	2	3	1	2	3	1	2	3	1	2	3	1	2	3
Absorbance at 525 nm	0.5117	0.5144	0.5147	0.4704	0.472	0.4701	0.4381	0.4365	0.4389	0.4281	0.4252	0.4206	0.3555	0.3565	0.3486	0.2484	0.2574	0.2552	0.1413	0.1687	0.153
	℃	10	20	30	40	50	60	70
	Average	0.5136	0.470833	0.437833	0.424633	0.353533	0.253667	0.154333
	SD	0.00165227	0.00102144	0.00122202	0.00378197	0.00430155	0.00469184	0.0137486

## Sheet: Fig 6
Trp concentration (mg/L)	10			20			30			40			50			75			100
frequency	1	2	3	1	2	3	1	2	3	1	2	3	1	2	3	1	2	3	1	2	3
Absorbance at 525 nm	0.0205333	0.0187333	0.0187333	0.0611333	0.0564333	0.0552333	0.101033	0.0984333	0.0999333	0.149433	0.142233	0.141533	0.194833	0.184533	0.183633	0.302833	0.291633	0.295833	0.423633	0.407033	0.406533
Trp concentration (mg/L)	10	20	30	40	50	75	100
Average	0.0193333	0.0576	0.0998	0.1444	0.187667	0.293767	0.4094
SD	0.00103923	0.00311823	0.00130512	0.00437302	0.00622281	0.00565803	0.00973156
